# Supplementary material for: The Arabidopsis transcriptional regulator DPB3‐1 enhances heat stress tolerance without growth retardation in rice
Source: Plant Biotechnol J. 2016 Feb 3;14(8):1756–67. doi: 10.1111/pbi.12535 (PMC5067654; doi:10.1111/pbi.12535)
Supplement: Supplementary file 4 — Table S4 Down‐regulated genes in the vector control rice under the heat stress condition. [file PBI-14-1756-s011.xlsx]

## Sheet: VC (heat) VS VC (control) DOWN
Table S4 Downregulated genes in the vector control rice under the heat stress condition.
a) Description as given by the MSU 7.0 database.
MSU7_locus	Fold Change	Q-Value	Average (log2)	SD (log2)	Regulation	Descriptiona)
LOC_Os12g25450	55.0392	0.00130138	-5.78239	0.296226	down	O-methyltransferase, putative, expressed
LOC_Os01g60830	27.4292	0.00068594	-4.77764	0.117494	down	expressed protein
LOC_Os07g27970	17.6601	0.00138791	-4.14242	0.226895	down	O-methyltransferase, putative, expressed
LOC_Os07g27880	16.9228	0.00168674	-4.0809	0.265918	down	O-methyltransferase, putative, expressed
LOC_Os02g04510	15.9289	0.000570292	-3.99358	0.0656502	down	UOS1, putative, expressed
LOC_Os08g08850	15.4768	0.00125944	-3.95204	0.193892	down	carotenoid synthesis regulator CarF, putative, expressed
LOC_Os01g58280	14.0051	0.00184505	-3.80788	0.268868	down	OsSub8 - Putative Subtilisin homologue, expressed
LOC_Os01g12210	13.3195	0.00062465	-3.73547	0.0736162	down	aluminum-activated malate transporter, putative, expressed
LOC_Os08g04500	11.8016	0.00130138	-3.5609	0.182407	down	terpene synthase, putative, expressed
LOC_Os12g25490	11.3316	0.0013025	-3.50229	0.17956	down	O-methyltransferase, putative, expressed
LOC_Os10g07040	11.2217	0.000881689	-3.48822	0.12114	down	chalcone synthase, putative, expressed
LOC_Os05g12320	10.8215	0.00144535	-3.43583	0.193236	down	nodulin MtN3 family protein, putative, expressed
LOC_Os03g22620	10.5188	0.00131708	-3.3949	0.176263	down	terpene synthase family, metal binding domain containing protein, expressed
LOC_Os11g46860	10.4591	0.00187	-3.38668	0.243927	down	wall-associated receptor kinase-like 4 precursor, putative, expressed
LOC_Os03g12700	10.258	0.001729	-3.35868	0.225558	down	expressed protein
LOC_Os02g10120	10.2008	0.00224457	-3.3506	0.274481	down	lipoxygenase, putative, expressed
LOC_Os03g18070	9.86453	0.000855921	-3.30225	0.109964	down	omega-3 fatty acid desaturase, chloroplast precursor, putative, expressed
LOC_Os11g19880	9.76263	0.00131843	-3.28727	0.170804	down	O-methyltransferase, putative, expressed
LOC_Os03g25850	9.6446	0.00127824	-3.26972	0.162574	down	expressed protein
LOC_Os01g43740	9.54881	0.0015339	-3.25532	0.193518	down	cytochrome P450 72A1, putative, expressed
LOC_Os01g10890	9.36006	0.000712031	-3.22652	0.0892796	down	CAMK_KIN1/SNF1/Nim1_like.8 - CAMK includes calcium/calmodulin depedent protein kinases, expressed
LOC_Os11g34110	9.11722	0.00546585	-3.18859	0.46247	down	heparan-alpha-glucosaminide N-acetyltransferase, putative, expressed
LOC_Os07g46320	8.80638	0.000596272	-3.13855	0.0571203	down	uncharacterized UPF0114 domain containing protein, expressed
LOC_Os01g18840	8.63377	0.00175324	-3.10999	0.211577	down	IF, putative, expressed
LOC_Os01g65950	7.89296	0.00102499	-2.98057	0.121867	down	thioesterase family protein, putative, expressed
LOC_Os02g38020	7.59611	0.00110406	-2.92526	0.127887	down	inorganic phosphate transporter 2-1, chloroplast precursor, putative, expressed
LOC_Os05g49250	7.55027	0.000567038	-2.91653	0.0458916	down	hhH-GPD superfamily base excision DNA repair protein, putative, expressed
LOC_Os07g42070	7.51042	0.000837496	-2.90889	0.0954848	down	DC1 domain-containing protein, putative, expressed
LOC_Os07g41850	7.50994	0.00141843	-2.9088	0.161742	down	C1-like domain containing protein, expressed
LOC_Os12g08930	7.49527	0.00172817	-2.90598	0.194201	down	expressed protein
LOC_Os10g25340	7.20944	0.0015339	-2.84989	0.169213	down	GDSL-like lipase/acylhydrolase, putative, expressed
LOC_Os01g63210	7.05378	0.00242707	-2.8184	0.245219	down	SOUL heme-binding protein, putative, expressed
LOC_Os02g09220	6.9914	0.00243989	-2.80558	0.245059	down	cytochrome P450, putative, expressed
LOC_Os01g57560	6.93549	0.0012555	-2.794	0.136037	down	serine/threonine-protein kinase receptor precursor, putative, expressed
LOC_Os06g19970	6.7888	0.00125944	-2.76316	0.135126	down	expressed protein
LOC_Os03g27040	6.78135	0.000596272	-2.76157	0.047863	down	heavy metal-associated domain containing protein, expressed
LOC_Os01g62060	6.76556	0.00165281	-2.75821	0.176829	down	plant-specific domain TIGR01589 family protein, expressed
LOC_Os11g43860	6.75208	0.00101724	-2.75533	0.111402	down	sodium/calcium exchanger protein, putative, expressed
LOC_Os09g27930	6.7416	0.00144705	-2.75309	0.155563	down	ubiquitin fusion protein, putative, expressed
LOC_Os05g50550	6.54525	0.000666446	-2.71045	0.0615724	down	polyprenyl synthetase, putative, expressed
LOC_Os07g44890	6.50968	0.00137447	-2.70259	0.146094	down	gibberellin receptor GID1L2, putative, expressed
LOC_Os03g53060	6.46797	0.00260566	-2.69331	0.245159	down	cytochrome P450, putative, expressed
LOC_Os09g38090	6.46568	0.000773706	-2.6928	0.0800689	down	expressed protein
LOC_Os01g50460	6.44506	0.000832487	-2.68819	0.0876247	down	nodulin MtN3 family protein, putative, expressed
LOC_Os01g02730	6.43157	0.00212682	-2.68517	0.213649	down	TAK14, putative, expressed
LOC_Os04g02880	6.41916	0.000911477	-2.68238	0.0976112	down	expressed protein
LOC_Os07g10190	6.36973	0.00137825	-2.67123	0.144757	down	glucosyltransferase, putative, expressed
LOC_Os02g12070	6.34639	0.00168387	-2.66594	0.17321	down	expressed protein
LOC_Os02g02000	6.26539	0.00210065	-2.6474	0.208523	down	cytochrome P450, putative, expressed
LOC_Os11g03290	6.22594	0.000567038	-2.63829	0.0366823	down	nucleoside-triphosphatase, putative, expressed
LOC_Os06g27860	6.20991	0.000881689	-2.63457	0.0912203	down	poor homologous synapsis 1 protein, putative, expressed
LOC_Os01g11700	6.03278	0.000790883	-2.59282	0.080409	down	GDSL-like lipase/acylhydrolase, putative, expressed
LOC_Os01g51450	6.00251	0.00102499	-2.58556	0.105168	down	NAP domain containing protein, putative, expressed
LOC_Os06g21380	5.97873	0.00068594	-2.57984	0.0647957	down	OsCttP3 - Putative C-terminal processing peptidase homologue, expressed
LOC_Os07g37230	5.89503	0.000643438	-2.5595	0.0539655	down	inositol-1-monophosphatase, putative, expressed
LOC_Os02g58310	5.8433	0.000666446	-2.54678	0.060075	down	expressed protein
LOC_Os04g59440	5.83714	0.00351585	-2.54526	0.279613	down	chlorophyll A-B binding protein, putative, expressed
LOC_Os08g20130	5.8025	0.00175605	-2.53667	0.172812	down	flavonol sulfotransferase, putative, expressed
LOC_Os10g31740	5.77901	0.00467394	-2.53082	0.334359	down	glycine-rich cell wall structural protein 2 precursor, putative, expressed
LOC_Os02g45520	5.76427	0.00437675	-2.52714	0.3197	down	uncharacterized membrane protein, putative, expressed
LOC_Os01g50080	5.61622	0.00194479	-2.4896	0.184566	down	MDR-like ABC transporter, putative, expressed
LOC_Os11g42430	5.51231	0.00134845	-2.46266	0.129986	down	transporter family protein, putative, expressed
LOC_Os06g10350	5.49439	0.000596272	-2.45796	0.0451398	down	MYB family transcription factor, putative, expressed
LOC_Os01g03310	5.4932	0.00124485	-2.45765	0.119072	down	BBTI1 - Bowman-Birk type bran trypsin inhibitor precursor, expressed
LOC_Os04g29960	5.48886	0.000666446	-2.45651	0.0572853	down	OsWAK43 - OsWAK receptor-like protein kinase, expressed
LOC_Os04g44250	5.41472	0.00170441	-2.43689	0.160283	down	cytokinin-O-glucosyltransferase 3, putative, expressed
LOC_Os02g10520	5.35539	0.00103896	-2.42099	0.100877	down	OsSub12 - Putative Subtilisin homologue, expressed
LOC_Os02g09240	5.29788	0.00198832	-2.40541	0.181118	down	cytochrome P450 71D8, putative, expressed
LOC_Os02g40454	5.27954	0.00142312	-2.40041	0.133913	down	serine/threonine protein phosphatase 2A 55 kDa regulatory subunit B, putative, expressed
LOC_Os03g10090	5.235	0.00101007	-2.38819	0.0955071	down	transporter family protein, putative, expressed
LOC_Os02g19530	5.20995	0.001729	-2.38127	0.159884	down	lectin-like receptor kinase, putative, expressed
LOC_Os02g31074	5.17964	0.00350589	-2.37285	0.259981	down	expressed protein
LOC_Os10g18370	5.14645	0.0017045	-2.36358	0.155783	down	transcriptional regulator, putative, expressed
LOC_Os05g30250	5.14616	0.000712031	-2.3635	0.064392	down	Os5bglu19 - beta-glucosidase homologue, similar to G. max isohydroxyurate hydrolase, expressed
LOC_Os08g17510	5.12153	0.00193108	-2.35657	0.173535	down	sulfotransferase domain containing protein, expressed
LOC_Os01g12740	5.1133	0.000643438	-2.35425	0.0503895	down	cytochrome P450, putative, expressed
LOC_Os01g27630	5.06322	0.00269483	-2.34005	0.216934	down	glutathione S-transferase, putative, expressed
LOC_Os10g12050	5.06113	0.0447349	-2.33946	1.03275	down	expressed protein
LOC_Os06g49120	4.9991	0.000712031	-2.32167	0.0613315	down	Complex I intermediate-associated protein 30 domain containing protein, putative, expressed
LOC_Os01g12130	4.95435	0.00225108	-2.3087	0.189905	down	nodulin MtN3 family protein, putative, expressed
LOC_Os01g72760	4.9504	0.00334496	-2.30755	0.245068	down	cytochrome P450, putative, expressed
LOC_Os04g33610	4.90906	0.00140993	-2.29545	0.127147	down	expressed protein
LOC_Os03g10100	4.88784	0.00114732	-2.2892	0.104588	down	transporter family protein, putative, expressed
LOC_Os07g32630	4.84859	0.00528156	-2.27756	0.323409	down	UDP-glucoronosyl and UDP-glucosyl transferase domain containing protein, expressed
LOC_Os11g42510	4.84098	0.00163027	-2.2753	0.144536	down	tyrosine aminotransferase, putative, expressed
LOC_Os06g06180	4.83874	0.00135489	-2.27463	0.120836	down	transferase family protein, putative, expressed
LOC_Os10g26670	4.81345	0.00194479	-2.26707	0.168165	down	expressed protein
LOC_Os12g08760	4.81089	0.00384273	-2.2663	0.264674	down	carboxyvinyl-carboxyphosphonate phosphorylmutase, putative, expressed
LOC_Os01g50100	4.77246	0.00184595	-2.25473	0.160129	down	ABC transporter, ATP-binding protein, putative, expressed
LOC_Os07g23120	4.7632	0.000600287	-2.25193	0.0422678	down	expressed protein
LOC_Os02g10990	4.69932	0.00843887	-2.23245	0.418826	down	FAD binding domain of DNA photolyase domain containing protein, expressed
LOC_Os11g15180	4.67674	0.00175324	-2.2255	0.151378	down	SAM dependent carboxyl methyltransferase, putative, expressed
LOC_Os01g37690	4.6703	0.00105592	-2.22351	0.0939856	down	sodium/calcium exchanger protein, putative, expressed
LOC_Os06g11200	4.65903	0.00111431	-2.22003	0.0984024	down	12-oxophytodienoate reductase, putative, expressed
LOC_Os06g04480	4.65187	0.00138691	-2.21781	0.121227	down	expressed protein
LOC_Os03g62300	4.62725	0.00828185	-2.21016	0.409931	down	expressed protein
LOC_Os12g12560	4.56833	0.00162606	-2.19167	0.138714	down	NADP-dependent oxidoreductase, putative, expressed
LOC_Os04g45210	4.56823	0.00156911	-2.19163	0.133971	down	peroxisomal biogenesis factor 11, putative, expressed
LOC_Os07g01740	4.55722	0.000947449	-2.18815	0.0822338	down	cysteine protease, putative, expressed
LOC_Os04g56710	4.548	0.000748556	-2.18523	0.0634244	down	GTP cyclohydrolase I 1, putative, expressed
LOC_Os04g45610	4.54589	0.00202973	-2.18456	0.167607	down	expressed protein
LOC_Os07g39240	4.4816	0.00153578	-2.16401	0.128865	down	expressed protein
LOC_Os04g21820	4.47316	0.00577266	-2.16129	0.324918	down	OsWAK33 - OsWAK receptor-like protein OsWAK-RLP, expressed
LOC_Os11g22350	4.45633	0.000643438	-2.15586	0.0461683	down	white-brown complex homolog protein, putative, expressed
LOC_Os02g36280	4.45439	0.00364555	-2.15523	0.243116	down	cytochrome P450, putative, expressed
LOC_Os03g55020	4.42153	0.00119967	-2.14455	0.101103	down	UDP-glucoronosyl and UDP-glucosyl transferase domain containing protein, expressed
LOC_Os05g08480	4.41632	0.00273872	-2.14284	0.200867	down	cytokinin-O-glucosyltransferase 1, putative, expressed
LOC_Os10g09110	4.40685	0.00162514	-2.13975	0.135016	down	cytochrome P450, putative, expressed
LOC_Os12g29950	4.39618	0.000881689	-2.13625	0.0743695	down	nodulin, putative, expressed
LOC_Os10g36210	4.39179	0.00564262	-2.13481	0.315917	down	valyl-tRNA synthetase, putative, expressed
LOC_Os03g58580	4.37006	0.00187827	-2.12765	0.15386	down	nodulin, putative, expressed
LOC_Os11g16550	4.36898	0.00601046	-2.1273	0.327883	down	uncharacterized protein ycf53, putative, expressed
LOC_Os11g01590	4.35722	0.00146584	-2.12341	0.121205	down	nodulin, putative, expressed
LOC_Os09g36680	4.33779	0.000733366	-2.11696	0.0600204	down	ribonuclease T2 family domain containing protein, expressed
LOC_Os09g26980	4.32162	0.00252072	-2.11157	0.189055	down	cytochrome P450, putative, expressed
LOC_Os02g18450	4.29745	0.000901469	-2.10348	0.0749898	down	GTP-binding protein typA/bipA, putative, expressed
LOC_Os03g29150	4.29733	0.00309069	-2.10344	0.212639	down	NAD dependent epimerase/dehydratase family protein, putative, expressed
LOC_Os01g02750	4.27694	0.000666446	-2.09658	0.0477685	down	protein kinase domain containing protein, expressed
LOC_Os08g06170	4.27283	0.00145362	-2.09519	0.118764	down	berberine and berberine like domain containing protein, expressed
LOC_Os04g56230	4.24083	0.000288147	-2.08435	0.0134088	down	polyprenyl synthetase, putative, expressed
LOC_Os11g16580	4.22771	0.0013735	-2.07988	0.112007	down	endonuclease III-like protein 1, putative, expressed
LOC_Os04g47420	4.22224	0.00110406	-2.07801	0.0906898	down	transmembrane amino acid transporter protein, putative, expressed
LOC_Os12g01570	4.21137	0.00237555	-2.07429	0.177589	down	nodulin, putative, expressed
LOC_Os08g45190	4.21125	0.00200253	-2.07425	0.15727	down	PGR5, putative, expressed
LOC_Os05g50340	4.1973	0.00169533	-2.06946	0.135494	down	MYB family transcription factor, putative, expressed
LOC_Os02g09250	4.10639	0.0012555	-2.03787	0.099296	down	cytochrome P450 71D10, putative, expressed
LOC_Os02g10860	4.05986	0.00172817	-2.02143	0.13538	down	bZIP transcription factor domain containing protein, expressed
LOC_Os06g02390	4.05643	0.00135257	-2.02021	0.107005	down	ADP-ribosylation factor 1, putative, expressed
LOC_Os12g43340	4.05442	0.000643438	-2.01949	0.0415109	down	actin-depolymerizing factor, putative, expressed
LOC_Os06g29790	4.03912	0.00273708	-2.01404	0.188727	down	phosphate transporter 1, putative, expressed
LOC_Os11g42220	4.03754	0.00141424	-2.01348	0.111724	down	laccase precursor protein, putative, expressed
LOC_Os03g39860	4.02531	0.00935764	-2.0091	0.399716	down	acyl carrier protein, putative, expressed
LOC_Os07g07715	4.01695	0.00112897	-2.0061	0.0900128	down	expressed protein
LOC_Os04g45490	4.01075	0.00131905	-2.00387	0.104254	down	elongation factor, putative, expressed
LOC_Os04g15580	4.00972	0.00109567	-2.0035	0.0869836	down	serine/threonine-protein kinase receptor precursor, putative, expressed
LOC_Os03g20330	4.0011	0.00293385	-2.0004	0.196115	down	VQ domain containing protein, putative, expressed
LOC_Os01g64540	3.98827	0.00246945	-1.99576	0.175725	down	anthocyanidin 3-O-glucosyltransferase, putative, expressed
LOC_Os03g39760	3.98059	0.000674792	-1.99298	0.0481804	down	cytochrome P450, putative, expressed
LOC_Os04g46990	3.96975	0.0016913	-1.98905	0.13009	down	cis-zeatin O-glucosyltransferase, putative, expressed
LOC_Os06g22600	3.96843	0.00464414	-1.98857	0.261695	down	aluminum-activated malate transporter, putative, expressed
LOC_Os01g70520	3.96208	0.00199863	-1.98626	0.150189	down	Os1bglu5 - beta-glucosidase homologue, similar to G. max isohydroxyurate hydrolase, expressed
LOC_Os05g43460	3.95331	0.00382805	-1.98306	0.230914	down	DUF567 domain containing protein, putative, expressed
LOC_Os08g20730	3.94319	0.0100202	-1.97936	0.409026	down	peroxidase precursor, putative, expressed
LOC_Os02g01590	3.93197	0.00148521	-1.97525	0.11413	down	glycosyl hydrolases, putative, expressed
LOC_Os07g44330	3.916	0.000907116	-1.96938	0.0712159	down	kinase, putative, expressed
LOC_Os01g69060	3.90775	0.00352459	-1.96634	0.216359	down	hydrolase, alpha/beta fold family domain containing protein, expressed
LOC_Os03g52010	3.9067	0.00102499	-1.96595	0.0808138	down	lecithin cholesterol acyltransferase, putative, expressed
LOC_Os11g32500	3.90579	0.00162606	-1.96561	0.12426	down	rubredoxin family protein, putative, expressed
LOC_Os08g09950	3.89003	0.00171971	-1.95978	0.130095	down	acyl-desaturase, chloroplast precursor, putative, expressed
LOC_Os12g12600	3.87267	0.00248072	-1.95333	0.17288	down	dirigent, putative, expressed
LOC_Os05g03900	3.86964	0.000643438	-1.9522	0.0403825	down	WRKY109, expressed
LOC_Os01g48620	3.8674	0.00473888	-1.95136	0.260354	down	expressed protein
LOC_Os10g02340	3.86181	0.00572478	-1.94928	0.291159	down	peptide transporter PTR2, putative, expressed
LOC_Os08g06110	3.86178	0.00230993	-1.94927	0.163574	down	MYB family transcription factor, putative, expressed
LOC_Os07g48610	3.85561	0.00190578	-1.94696	0.142153	down	hydrolase, alpha/beta fold family domain containing protein, expressed
LOC_Os04g39290	3.83136	0.00240194	-1.93786	0.167404	down	heavy metal transport/detoxification protein, putative, expressed
LOC_Os03g37840	3.82727	0.0013635	-1.93632	0.10329	down	potassium transporter, putative, expressed
LOC_Os05g12280	3.82262	0.00461235	-1.93456	0.253387	down	clumping factor A precursor, putative, expressed
LOC_Os05g18294	3.81438	0.00244415	-1.93145	0.169046	down	SEC14 cytosolic factor family protein, putative, expressed
LOC_Os12g43130	3.80011	0.000712031	-1.92604	0.053103	down	phytoene synthase, chloroplast precursor, putative, expressed
LOC_Os06g12910	3.78892	0.00720448	-1.92179	0.329354	down	XPA-binding protein 2, putative, expressed
LOC_Os10g25430	3.78746	0.0078925	-1.92123	0.347094	down	Ser/Thr protein phosphatase family protein, putative, expressed
LOC_Os01g72740	3.78689	0.000790883	-1.92101	0.0593888	down	cytochrome P450, putative, expressed
LOC_Os02g32780	3.78398	0.00459658	-1.9199	0.251045	down	pentatricopeptide, putative, expressed
LOC_Os04g26960	3.77929	0.00295124	-1.91812	0.188972	down	terpene synthase, putative, expressed
LOC_Os04g22900	3.76499	0.00163027	-1.91265	0.121421	down	jasmonate-induced protein, putative, expressed
LOC_Os07g47140	3.75754	0.00176337	-1.90979	0.13053	down	CCT/B-box zinc finger protein, putative, expressed
LOC_Os02g13430	3.75614	0.00260599	-1.90925	0.173933	down	receptor-like protein kinase 5 precursor, putative, expressed
LOC_Os06g03500	3.74606	0.00850216	-1.90537	0.358949	down	NBS-LRR disease resistance protein, putative, expressed
LOC_Os03g07960	3.74061	0.00408996	-1.90328	0.23101	down	expressed protein
LOC_Os04g54560	3.74038	0.000946898	-1.90318	0.0710711	down	transferase family protein, putative, expressed
LOC_Os01g12570	3.73498	0.00961353	-1.9011	0.383486	down	3-methyl-2-oxobutanoate hydroxymethyltransferase, putative, expressed
LOC_Os01g49310	3.72935	0.00162606	-1.89893	0.120321	down	expressed protein
LOC_Os05g50930	3.72876	0.00110406	-1.89869	0.0829608	down	RNA polymerase sigma factor, putative, expressed
LOC_Os05g05640	3.71391	0.00146584	-1.89294	0.108069	down	pectinesterase inhibitor domain containing protein, putative, expressed
LOC_Os05g31740	3.71328	0.00099294	-1.89269	0.0746844	down	cytochrome P450 86A2, putative, expressed
LOC_Os07g10970	3.69946	0.00261568	-1.88732	0.172374	down	leucine zipper protein-like, putative, expressed
LOC_Os05g45954	3.68582	0.00394015	-1.88199	0.223602	down	AP2 domain containing protein, expressed
LOC_Os07g11739	3.67633	0.000951725	-1.87827	0.0714114	down	cytochrome P450, putative, expressed
LOC_Os04g29000	3.66729	0.00288852	-1.87471	0.181598	down	sulfotransferase domain containing protein, expressed
LOC_Os02g58100	3.65686	0.00811628	-1.87061	0.343073	down	expressed protein
LOC_Os03g04650	3.65316	0.000570292	-1.86915	0.0314239	down	cytochrome P450 protein, putative, expressed
LOC_Os04g43290	3.65201	0.00363469	-1.86869	0.210484	down	ARPC2B, putative, expressed
LOC_Os05g33200	3.63757	0.00714526	-1.86297	0.317305	down	endo-1,3
LOC_Os10g05780	3.62517	0.00150802	-1.85805	0.108928	down	POT domain containing peptide transporter, putative, expressed
LOC_Os10g22310	3.61806	0.00113196	-1.85522	0.0835003	down	glutathione S-transferase GST 26, putative, expressed
LOC_Os01g22680	3.61593	0.00851368	-1.85437	0.349683	down	fruit bromelain precursor, putative, expressed
LOC_Os10g02260	3.61413	0.00236889	-1.85365	0.158361	down	peptide transporter PTR2, putative, expressed
LOC_Os02g45890	3.59818	0.00112897	-1.84727	0.0827731	down	sulfotransferase domain containing protein, expressed
LOC_Os04g03579	3.59314	0.000666446	-1.84525	0.0429308	down	protein kinase, putative, expressed
LOC_Os03g16670	3.58414	0.00113762	-1.84163	0.0837637	down	haloacid dehalogenase-like hydrolase family protein, putative, expressed
LOC_Os07g40974	3.57478	0.000951725	-1.83785	0.0698037	down	NAD dependent epimerase/dehydratase family protein, putative, expressed
LOC_Os07g16600	3.56673	0.00150802	-1.8346	0.107611	down	expressed protein
LOC_Os08g03630	3.5246	0.00168347	-1.81746	0.118042	down	acyl-activating enzyme 14, putative, expressed
LOC_Os12g32700	3.52299	0.00099294	-1.8168	0.0715601	down	expressed protein
LOC_Os08g44000	3.51979	0.000643438	-1.81549	0.038594	down	uncharacterized protein ycf39, putative, expressed
LOC_Os12g21940	3.51847	0.0015404	-1.81495	0.108901	down	expressed protein
LOC_Os06g40920	3.50455	0.00893391	-1.80923	0.351223	down	NAP domain containing protein, putative, expressed
LOC_Os09g29540	3.49956	0.00446449	-1.80718	0.23179	down	OsWAK82 - OsWAK receptor-like cytoplasmic kinase OsWAK-RLCK, expressed
LOC_Os04g12499	3.49616	0.00133077	-1.80577	0.0947173	down	amino acid transporter protein, putative, expressed
LOC_Os07g48770	3.47751	0.000790883	-1.79805	0.0555227	down	serine hydrolase domain containing protein, expressed
LOC_Os09g29560	3.44837	0.0021918	-1.78592	0.144531	down	OsWAK83 - OsWAK pseudogene, expressed
LOC_Os06g11210	3.44278	0.00155376	-1.78357	0.107517	down	12-oxophytodienoate reductase, putative, expressed
LOC_Os02g16270	3.41758	0.00459157	-1.77297	0.231552	down	xa1, putative, expressed
LOC_Os01g27390	3.41684	0.00068594	-1.77266	0.0444298	down	glutathione S-transferase, putative, expressed
LOC_Os12g31850	3.41226	0.00162061	-1.77073	0.111147	down	ureide permease, putative, expressed
LOC_Os11g29740	3.40893	0.00165281	-1.76932	0.113601	down	expressed protein
LOC_Os07g46520	3.40481	0.000567038	-1.76757	0.0236775	down	rhythmically expressed gene 2 protein, putative, expressed
LOC_Os10g40740	3.40167	0.00159237	-1.76624	0.109334	down	helix-loop-helix DNA-binding domain containing protein, expressed
LOC_Os02g22680	3.3901	0.0018117	-1.76133	0.122765	down	integral membrane protein DUF6 containing protein, expressed
LOC_Os06g04920	3.38697	0.00277694	-1.76	0.166459	down	zinc finger family protein, putative, expressed
LOC_Os12g42300	3.38482	0.00068594	-1.75908	0.0441184	down	potasium efflux antiporter protein, putative, expressed
LOC_Os04g48210	3.35974	0.00597344	-1.74835	0.268315	down	cytochrome P450, putative, expressed
LOC_Os12g08810	3.35282	0.00187827	-1.74537	0.126405	down	VTC2, putative, expressed
LOC_Os01g56780	3.34985	0.000567038	-1.7441	0.026371	down	plus-3 domain containing protein, expressed
LOC_Os09g25610	3.3404	0.0025022	-1.74002	0.154702	down	class I glutamine amidotransferase, putative, expressed
LOC_Os09g06660	3.32934	0.0162354	-1.73523	0.461295	down	expressed protein
LOC_Os01g17396	3.32279	0.0013037	-1.73239	0.0889602	down	expressed protein
LOC_Os06g38730	3.32119	0.0271323	-1.7317	0.598224	down	receptor-like protein kinase precursor, putative, expressed
LOC_Os08g37010	3.3066	0.00127909	-1.72535	0.0859972	down	gibberellin receptor GID1L2, putative, expressed
LOC_Os03g59030	3.29815	0.00207209	-1.72166	0.134473	down	UDP-rhamnose rhamnosyltransferase, putative, expressed
LOC_Os01g21740	3.29603	0.00323558	-1.72073	0.178977	down	expressed protein
LOC_Os07g07540	3.29588	0.00193355	-1.72066	0.126789	down	SHOOT1 protein, putative, expressed
LOC_Os12g07250	3.28902	0.00761818	-1.71766	0.304423	down	hypothetical protein
LOC_Os01g61700	3.28647	0.00124414	-1.71654	0.0831035	down	ATP-dependent Clp protease adaptor protein ClpS containing protein, expressed
LOC_Os03g38470	3.28165	0.00532001	-1.71442	0.244634	down	GDSL-like lipase/acylhydrolase, putative, expressed
LOC_Os04g01690	3.27858	0.00456397	-1.71307	0.222934	down	pyridoxal-dependent decarboxylase protein, putative, expressed
LOC_Os10g25040	3.26728	0.00346091	-1.70809	0.185329	down	red chlorophyll catabolite reductase, putative, expressed
LOC_Os05g26660	3.26647	0.001729	-1.70773	0.11457	down	NADH-ubiquinone oxidoreductase, mitochondrial precursor, putative, expressed
LOC_Os02g39730	3.26441	0.000892068	-1.70682	0.0605613	down	expressed protein
LOC_Os09g17540	3.25548	0.00187827	-1.70287	0.123097	down	OsFBX322 - F-box domain containing protein, expressed
LOC_Os02g12080	3.24928	0.00201916	-1.70012	0.129916	down	expressed protein
LOC_Os09g19140	3.2475	0.00204282	-1.69933	0.131166	down	senescence-induced receptor-like serine/threonine-protein kinase precursor, putative, expressed
LOC_Os07g49310	3.2442	0.00235378	-1.69786	0.144243	down	omega-3 fatty acid desaturase, chloroplast precursor, putative, expressed
LOC_Os11g47455	3.24205	0.0084558	-1.69691	0.318627	down	expressed protein
LOC_Os07g42040	3.24085	0.00320155	-1.69637	0.175432	down	DC1 domain-containing protein, putative, expressed
LOC_Os06g19740	3.23877	0.0065794	-1.69545	0.274647	down	expressed protein
LOC_Os01g72260	3.22064	0.00156901	-1.68735	0.102962	down	cytochrome P450, putative, expressed
LOC_Os05g11210	3.21296	0.00157729	-1.6839	0.10338	down	lachrymatory factor synthase, putative, expressed
LOC_Os12g22120	3.21109	0.00222624	-1.68306	0.137249	down	white-brown complex homolog protein 11, putative, expressed
LOC_Os11g07930	3.21037	0.00573843	-1.68274	0.251705	down	oxidoreductase, short chain dehydrogenase/reductase family domain containing family, expressed
LOC_Os03g59440	3.20751	0.00204729	-1.68145	0.13027	down	dirigent, putative, expressed
LOC_Os11g39200	3.19929	0.0080431	-1.67775	0.306118	down	hAT dimerisation domain containing protein, expressed
LOC_Os03g03670	3.19634	0.000702072	-1.67642	0.0432884	down	expressed protein
LOC_Os01g08440	3.1902	0.00102499	-1.67365	0.0683612	down	UDP-glucoronosyl and UDP-glucosyl transferase domain containing protein, expressed
LOC_Os12g22110	3.18718	0.0102695	-1.67228	0.350062	down	ABC-2 type transporter, putative, expressed
LOC_Os06g33720	3.17881	0.00120636	-1.66849	0.0789464	down	flavin-containing monooxygenase family protein, putative, expressed
LOC_Os04g54010	3.17864	0.00534056	-1.66841	0.238635	down	serine/threonine-protein kinase receptor precursor, putative, expressed
LOC_Os05g02310	3.17178	0.00156193	-1.66529	0.100747	down	soluble inorganic pyrophosphatase, putative, expressed
LOC_Os11g37560	3.17121	0.00292233	-1.66503	0.162798	down	expressed protein
LOC_Os07g13634	3.16635	0.00432736	-1.66282	0.209022	down	cytokinin-N-glucosyltransferase 1, putative, expressed
LOC_Os01g43590	3.16318	0.00137447	-1.66137	0.0897453	down	HSF-type DNA-binding domain containing protein, expressed
LOC_Os02g18630	3.16218	0.00390757	-1.66092	0.196074	down	OsFBX44 - F-box domain containing protein, expressed
LOC_Os11g16310	3.16186	0.0207873	-1.66077	0.500805	down	expressed protein
LOC_Os01g42234	3.15741	0.00877714	-1.65874	0.318665	down	amino acid permease family protein, putative, expressed
LOC_Os04g42590	3.15654	0.000907106	-1.65834	0.0594309	down	expressed protein
LOC_Os10g42180	3.15553	0.00112767	-1.65788	0.0740627	down	aluminum-activated malate transporter, putative, expressed
LOC_Os08g04110	3.14439	0.00112897	-1.65278	0.074127	down	transporter, putative, expressed
LOC_Os07g06800	3.12974	0.00181442	-1.64604	0.114895	down	3-oxo-5-alpha-steroid 4-dehydrogenase, putative, expressed
LOC_Os06g06130	3.12465	0.00382034	-1.64369	0.191162	down	glutamate receptor, putative, expressed
LOC_Os06g11240	3.11203	0.00311284	-1.63785	0.166644	down	12-oxophytodienoate reductase, putative, expressed
LOC_Os06g46670	3.1105	0.000790883	-1.63715	0.049741	down	glutamate receptor, putative, expressed
LOC_Os02g57160	3.10138	0.000567038	-1.63291	0.0251361	down	ELMO/CED-12 family protein, putative, expressed
LOC_Os05g46750	3.10104	0.0131295	-1.63275	0.388778	down	STE_MEKK_ste11_MAP3K.18 - STE kinases include homologs to sterile 7, sterile 11 and sterile 20 from yeast, expressed
LOC_Os01g40630	3.09251	0.00218128	-1.62878	0.131432	down	uncharacterized protein PA4923, putative, expressed
LOC_Os03g28160	3.09164	0.00766395	-1.62837	0.289499	down	jacalin-like lectin domain containing protein, expressed
LOC_Os05g18470	3.09134	0.00383383	-1.62823	0.189835	down	CRAL/TRIO domain containing protein, expressed
LOC_Os05g45810	3.08906	0.00216072	-1.62717	0.130675	down	calcineurin B, putative, expressed
LOC_Os08g41960	3.08774	0.00254771	-1.62655	0.146434	down	OsMADS37 - MADS-box family gene with MIKC* type-box, expressed
LOC_Os08g24360	3.08645	0.00527017	-1.62595	0.230616	down	expressed protein
LOC_Os11g10310	3.08576	0.0021297	-1.62563	0.129501	down	receptor-like protein kinase 2 precursor, putative, expressed
LOC_Os01g12750	3.08553	0.00366231	-1.62552	0.183962	down	cytochrome P450, putative, expressed
LOC_Os05g11370	3.07897	0.00326502	-1.62245	0.169618	down	expressed protein
LOC_Os06g12320	3.07489	0.0015339	-1.62054	0.0962793	down	transmembrane amino acid transporter protein, putative, expressed
LOC_Os08g02210	3.07395	0.000467857	-1.62009	0.0157459	down	expressed protein
LOC_Os11g12760	3.06256	0.0111772	-1.61474	0.353117	down	O-methyltransferase, putative, expressed
LOC_Os09g06464	3.06212	0.00204729	-1.61453	0.125039	down	CCT/B-box zinc finger protein, putative, expressed
LOC_Os05g30300	3.06008	0.0053267	-1.61357	0.230418	down	Os5bglu21 - beta-glucosidase homologue, similar to G. max isohydroxyurate hydrolase, expressed
LOC_Os05g35410	3.05939	0.00241269	-1.61324	0.139754	down	potassium channel AKT2/3, putative, expressed
LOC_Os01g69030	3.05637	0.00150802	-1.61182	0.0946261	down	sucrose-phosphate synthase, putative, expressed
LOC_Os04g58710	3.03888	0.000892068	-1.60354	0.0568908	down	AMP-binding domain containing protein, expressed
LOC_Os07g41860	3.03706	0.000881689	-1.60267	0.0561082	down	DC1 domain-containing protein, putative, expressed
LOC_Os04g34460	3.03057	0.001465	-1.59959	0.0911763	down	PAP fibrillin family domain containing protein, expressed
LOC_Os04g50960	3.01947	0.00380174	-1.5943	0.184663	down	expressed protein
LOC_Os03g37470	3.01402	0.00359439	-1.59169	0.177767	down	MATE efflux family protein, putative, expressed
LOC_Os06g08060	3.01201	0.00186015	-1.59073	0.114182	down	leucoanthocyanidin dioxygenase, putative, expressed
LOC_Os02g57060	3.00816	0.00293487	-1.58888	0.155916	down	OsCttP2 - Putative C-terminal processing peptidase homologue, expressed
LOC_Os04g51820	3.00518	0.00536216	-1.58745	0.227499	down	OsHKT1
LOC_Os09g20500	3.00489	0.00371879	-1.58731	0.181178	down	transporter, putative, expressed
LOC_Os04g42740	2.99541	0.00208231	-1.58275	0.123928	down	serine/threonine-protein kinase receptor precursor, putative, expressed
LOC_Os04g58680	2.99314	0.00166954	-1.58166	0.102245	down	core histone H2A/H2B/H3/H4, putative, expressed
LOC_Os07g14080	2.9909	0.000855921	-1.58058	0.0528699	down	transferase family protein, putative, expressed
LOC_Os01g67370	2.98677	0.00717	-1.57859	0.269506	down	expressed protein
LOC_Os04g10650	2.97486	0.000937715	-1.57282	0.0584964	down	CDT1A - Putative DNA replication initiation protein, expressed
LOC_Os03g25920	2.96407	0.00129775	-1.56758	0.0799545	down	amino acid permease family protein, putative, expressed
LOC_Os03g14400	2.96013	0.000855921	-1.56566	0.0523646	down	cytochrome P450, putative, expressed
LOC_Os07g10220	2.95045	0.0183371	-1.56093	0.44124	down	anthocyanidin 3-O-glucosyltransferase, putative, expressed
LOC_Os06g42120	2.94924	0.00385235	-1.56034	0.182552	down	sulfotransferase domain containing protein, expressed
LOC_Os06g48240	2.93415	0.00130643	-1.55294	0.0799803	down	AAA ATPase, putative, expressed
LOC_Os02g46660	2.93262	0.00181149	-1.55219	0.108002	down	SNARE associated Golgi protein, putative, expressed
LOC_Os03g19720	2.93047	0.000666446	-1.55113	0.0357713	down	EF hand family protein, putative, expressed
LOC_Os09g03939	2.92116	0.00204282	-1.54654	0.119292	down	white-brown complex homolog protein 11, putative, expressed
LOC_Os08g14190	2.90875	0.00281416	-1.5404	0.146878	down	flavonol sulfotransferase, putative, expressed
LOC_Os02g08150	2.90776	0.00877424	-1.53991	0.295675	down	CCT/B-box zinc finger protein, putative, expressed
LOC_Os06g29700	2.907	0.00184922	-1.53953	0.109796	down	OsFBD11 - F-box and FBD domain containing protein, expressed
LOC_Os01g38380	2.90647	0.00645382	-1.53927	0.246752	down	plant protein of unknown function domain containing protein, expressed
LOC_Os11g19840	2.90521	0.000933996	-1.53864	0.0569622	down	O-methyltransferase, putative, expressed
LOC_Os02g29960	2.90046	0.00372282	-1.53628	0.175516	down	cytochrome P450, putative, expressed
LOC_Os05g22730	2.90042	0.00104443	-1.53626	0.0644019	down	expressed protein
LOC_Os12g39850	2.89922	0.00463508	-1.53567	0.20181	down	helix-loop-helix DNA-binding domain containing protein, expressed
LOC_Os12g25170	2.89888	0.00184505	-1.53549	0.108736	down	NB-ARC domain containing disease resistance protein, putative, expressed
LOC_Os02g46970	2.89794	0.0048273	-1.53503	0.206781	down	AMP-binding domain containing protein, expressed
LOC_Os01g48710	2.89535	0.0200988	-1.53374	0.454036	down	heavy metal-associated domain containing protein, expressed
LOC_Os09g37580	2.8922	0.0046824	-1.53216	0.202731	down	expressed protein
LOC_Os11g18570	2.88885	0.00127909	-1.53049	0.0762562	down	cytochrome P450, putative, expressed
LOC_Os10g30070	2.88675	0.00187134	-1.52945	0.110234	down	sodium/calcium exchanger protein, putative, expressed
LOC_Os08g24630	2.88278	0.00393374	-1.52746	0.18113	down	protein kinase domain containing protein, expressed
LOC_Os02g41710	2.88234	0.00876396	-1.52724	0.292959	down	cyclic nucleotide-gated ion channel, putative, expressed
LOC_Os02g45670	2.87438	0.000881689	-1.52325	0.05222	down	myb-like DNA-binding domain containing protein, expressed
LOC_Os04g23890	2.87381	0.000567038	-1.52296	0.0186765	down	AGC_PVPK_like_kin82y.10 - ACG kinases include homologs to PKA, PKG and PKC, expressed
LOC_Os06g17970	2.86949	0.0015339	-1.52079	0.0902265	down	NBS-LRR disease resistance protein, putative, expressed
LOC_Os02g13965	2.86885	0.00682317	-1.52047	0.251957	down	lectin protein kinase family protein, putative, expressed
LOC_Os01g63240	2.86461	0.00162306	-1.51834	0.0955436	down	reticulon domain containing protein, putative, expressed
LOC_Os01g64620	2.85933	0.00224885	-1.51568	0.124425	down	zinc finger, C3HC4 type domain containing protein, expressed
LOC_Os03g63600	2.85627	0.00612278	-1.51413	0.235678	down	tetraspanin family protein, putative, expressed
LOC_Os06g51290	2.85197	0.000888751	-1.51196	0.053259	down	phytoene synthase, chloroplast precursor, putative, expressed
LOC_Os10g01920	2.85137	0.00157713	-1.51166	0.0927454	down	transferase family protein, putative, expressed
LOC_Os04g34030	2.84857	0.00157722	-1.51024	0.0926884	down	U-box domain-containing protein, putative, expressed
LOC_Os06g08640	2.84838	0.00734379	-1.51014	0.262117	down	transferase family protein, putative, expressed
LOC_Os10g35940	2.84498	0.00360384	-1.50842	0.168778	down	folylpolyglutamate synthetase, putative, expressed
LOC_Os05g43940	2.83911	0.00385616	-1.50544	0.176283	down	O-methyltransferase, putative, expressed
LOC_Os04g43650	2.83756	0.00184505	-1.50465	0.106364	down	L-allo-threonine aldolase, putative, expressed
LOC_Os02g35180	2.83559	0.010836	-1.50365	0.323408	down	OsRR2 type-A response regulator, expressed
LOC_Os09g26670	2.83243	0.00101069	-1.50204	0.0604055	down	expressed protein
LOC_Os07g41460	2.82416	0.00207115	-1.49782	0.116875	down	sulfotransferase domain containing protein, expressed
LOC_Os07g30960	2.82159	0.00177028	-1.49651	0.102643	down	monooxygenase, putative, expressed
LOC_Os11g07980	2.81905	0.0134355	-1.49521	0.360256	down	ion channel nompc, putative, expressed
LOC_Os07g39350	2.81632	0.000790883	-1.49381	0.0461552	down	transporter family protein, putative, expressed
LOC_Os09g25150	2.81141	0.0016554	-1.49129	0.0959981	down	cinnamoyl-CoA reductase, putative, expressed
LOC_Os07g03840	2.80732	0.00993626	-1.48919	0.30644	down	lectin-like receptor kinase, putative, expressed
LOC_Os11g40600	2.80445	0.00094724	-1.48772	0.0556076	down	expressed protein
LOC_Os04g39320	2.80374	0.00163027	-1.48735	0.094642	down	expressed protein
LOC_Os06g35940	2.80361	0.00438923	-1.48728	0.188597	down	osFTL12 FT-Like12 homologous to Flowering Locus T gene
LOC_Os01g53330	2.80334	0.00283324	-1.48714	0.142545	down	anthocyanidin 5,3-O-glucosyltransferase, putative, expressed
LOC_Os01g50910	2.80204	0.00140993	-1.48648	0.0823218	down	late embryogenesis abundant protein, group 3, putative, expressed
LOC_Os07g28480	2.79368	0.00156641	-1.48217	0.0901403	down	glutathione S-transferase, putative, expressed
LOC_Os04g53998	2.78949	0.00194479	-1.48	0.109784	down	kinase, putative, expressed
LOC_Os09g15560	2.78532	0.00111953	-1.47784	0.065756	down	OsFBX314 - F-box domain containing protein, expressed
LOC_Os01g06450	2.776	0.00149268	-1.47301	0.0853987	down	glycosyltransferase family 43 protein, putative, expressed
LOC_Os04g40530	2.77595	0.0033797	-1.47298	0.157411	down	methyltransferase domain containing protein, expressed
LOC_Os02g08270	2.77264	0.00991272	-1.47126	0.302099	down	class I glutamine amidotransferase, putative, expressed
LOC_Os06g40640	2.76307	0.00293015	-1.46627	0.143609	down	fructose-bisphospate aldolase isozyme, putative, expressed
LOC_Os02g56380	2.73993	0.0020414	-1.45414	0.112103	down	OsWAK21 - OsWAK receptor-like cytoplasmic kinase OsWAK-RLCK, expressed
LOC_Os08g01170	2.73969	0.00380736	-1.45401	0.168703	down	acetyltransferase, GNAT family, putative, expressed
LOC_Os01g08020	2.73947	0.00149268	-1.4539	0.0842686	down	boron transporter protein, putative, expressed
LOC_Os02g12090	2.73263	0.00456397	-1.45029	0.188707	down	expressed protein
LOC_Os08g06190	2.7282	0.00172817	-1.44795	0.097043	down	berberine and berberine like domain containing protein, expressed
LOC_Os08g33540	2.72387	0.0022883	-1.44566	0.120337	down	ATP-dependent Clp protease adaptor protein ClpS containing protein, expressed
LOC_Os01g40710	2.7232	0.00655498	-1.4453	0.233664	down	high light inducible protein, putative, expressed
LOC_Os09g03140	2.72196	0.00272429	-1.44465	0.134969	down	cytokinin-O-glucosyltransferase 2, putative, expressed
LOC_Os04g55230	2.72078	0.00677974	-1.44402	0.238463	down	tetratricopeptide repeat domain containing protein, putative, expressed
LOC_Os04g10160	2.72009	0.00197115	-1.44366	0.108052	down	cytochrome P450, putative, expressed
LOC_Os06g49190	2.7169	0.00129246	-1.44196	0.0732724	down	LTPL154 - Protease inhibitor/seed storage/LTP family protein precursor, expressed
LOC_Os02g37690	2.71623	0.012243	-1.44161	0.331116	down	UDP-glucoronosyl and UDP-glucosyl transferase, putative, expressed
LOC_Os10g33080	2.71491	0.00471927	-1.44091	0.191731	down	leucine-rich repeat receptor protein kinase EXS precursor, putative, expressed
LOC_Os07g44130	2.71238	0.00467231	-1.43956	0.19013	down	cytochrome P450 72A1, putative, expressed
LOC_Os04g38790	2.71084	0.00181443	-1.43874	0.100498	down	expressed protein
LOC_Os07g23150	2.70683	0.00643838	-1.4366	0.229927	down	transferase family protein, putative, expressed
LOC_Os04g35100	2.70447	0.000730654	-1.43535	0.0403103	down	phospholipase C, putative, expressed
LOC_Os04g55800	2.7041	0.0011595	-1.43515	0.0660596	down	sulfate transporter, putative, expressed
LOC_Os03g62240	2.70368	0.000909001	-1.43493	0.0521017	down	expressed protein
LOC_Os09g36240	2.6992	0.000567038	-1.43253	0.0221201	down	deoxyribodipyrimidine photolyase family protein, expressed
LOC_Os02g30790	2.69347	0.00169893	-1.42947	0.093683	down	SAR DNA-binding protein-like, putative, expressed
LOC_Os07g34110	2.68955	0.00187827	-1.42736	0.103215	down	integral membrane protein DUF6 containing protein, expressed
LOC_Os06g45100	2.689	0.00165409	-1.42707	0.0917883	down	FAD binding domain of DNA photolyase domain containing protein, expressed
LOC_Os09g36820	2.68815	0.000799818	-1.42661	0.044873	down	MCM10 - Putative minichromosome maintenance MCM protein 10, expressed
LOC_Os06g13120	2.68261	0.00239908	-1.42363	0.122793	down	expressed protein
LOC_Os07g42714	2.68184	0.0014989	-1.42323	0.0830772	down	expressed protein
LOC_Os07g02780	2.67546	0.00715911	-1.41979	0.242125	down	STE_MEKK_ste11_MAP3K.20 - STE kinases include homologs to sterile 7, sterile 11 and sterile 20 from yeast, expressed
LOC_Os02g51570	2.67468	0.00379386	-1.41936	0.163978	down	peptidyl-prolyl cis-trans isomerase, FKBP-type, putative, expressed
LOC_Os08g03310	2.67389	0.00350589	-1.41894	0.155479	down	zinc finger family protein, putative, expressed
LOC_Os07g06840	2.67213	0.00284744	-1.41799	0.136291	down	gibberellin receptor GID1L2, putative, expressed
LOC_Os08g37940	2.67036	0.00029986	-1.41703	0.00996047	down	HAD-superfamily hydrolase subfamily IA, variant 3, putative, expressed
LOC_Os10g01660	2.66936	0.0170107	-1.41649	0.385699	down	transferase family protein, putative, expressed
LOC_Os01g43720	2.65873	0.00184922	-1.41074	0.100616	down	cytochrome P450 72A1, putative, expressed
LOC_Os04g36720	2.65771	0.00893726	-1.41018	0.273824	down	ferric-chelate reductase, putative, expressed
LOC_Os11g06900	2.65494	0.00112897	-1.40868	0.0631704	down	amidase family protein, putative, expressed
LOC_Os10g11270	2.64797	0.00693851	-1.40488	0.234935	down	sulfotransferase domain containing protein, expressed
LOC_Os03g27190	2.64784	0.00597744	-1.40481	0.215677	down	ICE-like protease p20 domain containing protein, putative, expressed
LOC_Os07g20100	2.64222	0.00433649	-1.40175	0.176433	down	expressed protein
LOC_Os10g18260	2.63964	0.0013051	-1.40034	0.0719655	down	TKL_IRAK_DUF26-lc.27 - DUF26 kinases have homology to DUF26 containing loci, expressed
LOC_Os03g28170	2.63906	0.00309497	-1.40002	0.141721	down	expressed protein
LOC_Os03g52290	2.63625	0.00571424	-1.39849	0.208562	down	DUF617 domain containing protein, expressed
LOC_Os02g44680	2.63584	0.00464355	-1.39826	0.183948	down	allantoin permease, putative, expressed
LOC_Os01g05710	2.63133	0.00336336	-1.39579	0.148736	down	expressed protein
LOC_Os07g13980	2.63019	0.00099294	-1.39517	0.0550047	down	glucose-1-phosphate adenylyltransferase large subunit, putative, expressed
LOC_Os01g42380	2.62908	0.00138177	-1.39456	0.0759465	down	pleiotropic drug resistance protein, putative, expressed
LOC_Os08g09760	2.62667	0.00806757	-1.39324	0.254782	down	OsFBX275 - F-box domain containing protein, expressed
LOC_Os09g36930	2.62525	0.0076003	-1.39245	0.246449	down	aquaporin protein, putative, expressed
LOC_Os05g11414	2.62306	0.00131905	-1.39125	0.0724804	down	OsMADS58 - MADS-box family gene with MIKCc type-box, expressed
LOC_Os01g68480	2.62146	0.000960893	-1.39037	0.0533441	down	thioredoxin, putative, expressed
LOC_Os04g07110	2.62068	0.00576883	-1.38994	0.20881	down	expressed protein
LOC_Os03g14040	2.61571	0.00310552	-1.3872	0.140809	down	expressed protein
LOC_Os11g42290	2.61485	0.00561544	-1.38673	0.204544	down	transferase family protein, putative, expressed
LOC_Os02g05470	2.61305	0.00150528	-1.38573	0.0811367	down	CCT motif family protein, expressed
LOC_Os03g52130	2.6094	0.00103291	-1.38372	0.0573972	down	expressed protein
LOC_Os02g46260	2.60462	0.00243989	-1.38107	0.120649	down	OsSCP9 - Putative Serine Carboxypeptidase homologue, expressed
LOC_Os12g21940	2.60119	0.000666446	-1.37917	0.0329769	down	expressed protein
LOC_Os10g42640	2.599	0.00793118	-1.37795	0.249529	down	expressed protein
LOC_Os11g37300	2.59834	0.00337933	-1.37759	0.147174	down	OsFBDUF53 - F-box and DUF domain containing protein, expressed
LOC_Os10g42670	2.59804	0.000666446	-1.37742	0.0329178	down	glycosyl hydrolases family 16, putative, expressed
LOC_Os02g45870	2.59743	0.00176512	-1.37709	0.0942076	down	tobamovirus multiplication protein, putative, expressed
LOC_Os01g14890	2.59687	0.000712031	-1.37677	0.0379561	down	expressed protein
LOC_Os11g02440	2.59465	0.00132722	-1.37554	0.0718989	down	chalcone--flavonone isomerase, putative, expressed
LOC_Os06g49860	2.59408	0.00692102	-1.37522	0.229486	down	methyltransferase, putative, expressed
LOC_Os01g69070	2.58983	0.00322891	-1.37286	0.142532	down	auxin efflux carrier component, putative, expressed
LOC_Os08g37432	2.5888	0.0010609	-1.37228	0.0581606	down	MATE efflux family protein, putative, expressed
LOC_Os03g38230	2.58424	0.00121752	-1.36974	0.0653201	down	peptidase M50 family protein, putative, expressed
LOC_Os01g60780	2.58391	0.00156901	-1.36955	0.0835162	down	solute carrier family 35 member E3, putative, expressed
LOC_Os02g15660	2.5839	0.00487001	-1.36955	0.185465	down	tetratricopeptide repeat, putative, expressed
LOC_Os01g12070	2.58315	0.0108515	-1.36913	0.294699	down	endoglucanase precursor, putative, expressed
LOC_Os10g41260	2.58161	0.00762036	-1.36827	0.242571	down	MYB family transcription factor, putative, expressed
LOC_Os01g57410	2.57748	0.00289766	-1.36596	0.132603	down	pentatricopeptide repeat domain containing protein, putative, expressed
LOC_Os11g01439	2.57153	0.0014989	-1.36263	0.0794414	down	chloroplast unusual positioning protein, putative, expressed
LOC_Os02g13290	2.56642	0.00161119	-1.35975	0.0850208	down	phosphoethanolamine/phosphocholine phosphatase, putative, expressed
LOC_Os02g39384	2.56514	0.00120464	-1.35904	0.0642244	down	expressed protein
LOC_Os12g12590	2.5634	0.0020225	-1.35806	0.103915	down	NADP-dependent oxidoreductase, putative, expressed
LOC_Os05g11428	2.5634	0.00153578	-1.35806	0.0809783	down	expressed protein
LOC_Os11g18366	2.56116	0.00184505	-1.3568	0.0961441	down	cycloartenol synthase, putative, expressed
LOC_Os12g09700	2.55395	0.0119349	-1.35273	0.306559	down	Jacalin-like lectin domain containing protein, putative, expressed
LOC_Os10g42240	2.54802	0.00068594	-1.34938	0.0338553	down	kinase, pfkB family, putative, expressed
LOC_Os11g43180	2.54589	0.00829697	-1.34817	0.250284	down	expressed protein
LOC_Os03g31446	2.54549	0.0387325	-1.34794	0.553926	down	expressed protein
LOC_Os12g37260	2.53969	0.00198537	-1.34465	0.101175	down	lipoxygenase 2.1, chloroplast precursor, putative, expressed
LOC_Os03g60190	2.53922	0.00151093	-1.34439	0.0791284	down	oxidoreductase, 2OG-Fe oxygenase family protein, putative, expressed
LOC_Os08g34220	2.53675	0.00251333	-1.34298	0.119941	down	omega-6 fatty acid desaturase, chloroplast precursor, putative, expressed
LOC_Os05g12450	2.53591	0.00530909	-1.34251	0.191272	down	hydroquinone glucosyltransferase, putative, expressed
LOC_Os02g09340	2.53425	0.00310127	-1.34156	0.135986	down	expressed protein
LOC_Os11g24060	2.53325	0.00294473	-1.34099	0.131888	down	permease domain containing protein, putative, expressed
LOC_Os06g13560	2.53279	0.00140926	-1.34073	0.0741701	down	SAM dependent carboxyl methyltransferase, putative, expressed
LOC_Os03g56950	2.53118	0.00245645	-1.33981	0.117665	down	phytochrome-interacting factor 4, putative, expressed
LOC_Os06g39330	2.53018	0.00172145	-1.33924	0.0890016	down	UDP-glucoronosyl and UDP-glucosyl transferase domain containing protein, expressed
LOC_Os07g38810	2.52932	0.00135489	-1.33875	0.0712078	down	lectin receptor-type protein kinase, putative, expressed
LOC_Os03g08520	2.52891	0.00282087	-1.33852	0.127935	down	DUF581 domain containing protein, expressed
LOC_Os12g10810	2.52757	0.028101	-1.33775	0.470373	down	expressed protein
LOC_Os05g41190	2.52489	0.00198832	-1.33622	0.100633	down	expressed protein
LOC_Os12g02370	2.52484	0.00194707	-1.33619	0.0992224	down	chalcone--flavonone isomerase, putative, expressed
LOC_Os01g67360	2.52432	0.00343463	-1.33589	0.144144	down	methyltransferase, putative, expressed
LOC_Os04g28210	2.52236	0.00489062	-1.33477	0.181183	down	verticillium wilt disease resistance protein, putative, expressed
LOC_Os07g10230	2.51695	0.00511913	-1.33168	0.18567	down	glucosyltransferase, putative, expressed
LOC_Os01g62870	2.51459	0.0048273	-1.33032	0.179307	down	oxidoreductase, aldo/keto reductase family protein, putative, expressed
LOC_Os08g09570	2.51316	0.00380174	-1.3295	0.153904	down	expressed protein
LOC_Os05g32720	2.50975	0.00932683	-1.32754	0.26367	down	early-responsive to dehydration protein-related, putative, expressed
LOC_Os12g23700	2.50781	0.0023965	-1.32643	0.114302	down	cyclin-dependent kinase G-2, putative, expressed
LOC_Os09g39680	2.50601	0.00172817	-1.32539	0.0885868	down	transporter, major facilitator family, putative, expressed
LOC_Os02g56100	2.50159	0.0033973	-1.32284	0.141823	down	ribonucleoside-diphosphate reductase large subunit, putative, expressed
LOC_Os06g11450	2.5001	0.0045684	-1.32199	0.17216	down	zinc finger, C3HC4 type domain containing protein, expressed
LOC_Os07g49110	2.49969	0.0011595	-1.32175	0.0608798	down	D-alanine--D-alanine ligase family, putative, expressed
LOC_Os03g07440	2.49952	0.00228646	-1.32165	0.109947	down	putativ eribonuclease P, putative, expressed
LOC_Os03g55210	2.49868	0.00204088	-1.32117	0.10181	down	TKL_IRAK_CrRLK1L-1.1 - The CrRLK1L-1 subfamily has homology to the CrRLK1L homolog, expressed
LOC_Os03g02690	2.4966	0.002153	-1.31997	0.105674	down	dihydrodipicolinate reductase, putative, expressed
LOC_Os04g36740	2.49383	0.00168674	-1.31836	0.0858274	down	potassium channel SKOR, putative, expressed
LOC_Os12g01449	2.48974	0.00213506	-1.31599	0.104982	down	chloroplast unusual positioning protein, putative, expressed
LOC_Os08g07200	2.48761	0.0043814	-1.31476	0.166418	down	UDP-glucoronosyl/UDP-glucosyl transferase, putative, expressed
LOC_Os03g11250	2.48566	0.00153602	-1.31363	0.0785585	down	expressed protein
LOC_Os04g48390	2.48378	0.00177028	-1.31254	0.0900075	down	uncharacterized membrane protein, putative, expressed
LOC_Os05g48160	2.48193	0.0105542	-1.31146	0.278381	down	2Fe-2S iron-sulfur cluster binding domain containing protein, expressed
LOC_Os10g38960	2.47969	0.00755324	-1.31016	0.231087	down	lectin-like receptor kinase, putative, expressed
LOC_Os09g38100	2.47739	0.00197143	-1.30882	0.0981341	down	phosphate carrier protein, mitochondrial precursor, putative, expressed
LOC_Os01g65260	2.47726	0.000790883	-1.30874	0.0405021	down	amidophosphoribosyltransferase, chloroplast precursor, putative, expressed
LOC_Os11g04810	2.4751	0.00907479	-1.30749	0.255876	down	expressed protein
LOC_Os11g30810	2.47434	0.000702072	-1.30704	0.0337152	down	sulfotransferase domain containing protein, expressed
LOC_Os01g32670	2.4711	0.00388654	-1.30516	0.153532	down	expressed protein
LOC_Os02g10030	2.47014	0.000712031	-1.30459	0.0346529	down	expressed protein
LOC_Os12g16520	2.46954	0.0119664	-1.30424	0.295997	down	wall-associated receptor kinase 3 precursor, putative, expressed
LOC_Os04g01710	2.46948	0.00275849	-1.30421	0.122728	down	cysteine proteinase At4g11310 precursor, putative, expressed
LOC_Os01g72460	2.4674	0.00984732	-1.30299	0.266583	down	NADPH quinone oxidoreductase, putative, expressed
LOC_Os11g03240	2.46574	0.00379925	-1.30202	0.15061	down	MATE efflux family protein, putative, expressed
LOC_Os01g37750	2.46543	0.00579087	-1.30184	0.196104	down	glutathione S-transferase, putative, expressed
LOC_Os06g35650	2.46144	0.00174004	-1.2995	0.0876337	down	reticuline oxidase-like protein precursor, putative, expressed
LOC_Os09g25550	2.45552	0.00354497	-1.29603	0.143203	down	pentatricopeptide, putative, expressed
LOC_Os03g14642	2.44952	0.0051615	-1.2925	0.181376	down	LTPL107 - Protease inhibitor/seed storage/LTP family protein precursor, expressed
LOC_Os04g14220	2.44864	0.00512311	-1.29198	0.180277	down	disease resistance protein RPM1, putative, expressed
LOC_Os02g46990	2.44836	0.00653622	-1.29182	0.20841	down	AAA-type ATPase family protein, putative, expressed
LOC_Os05g47970	2.44706	0.0171754	-1.29105	0.353207	down	microtubule associated protein, putative, expressed
LOC_Os11g39020	2.44667	0.000712031	-1.29082	0.0346278	down	ABC transporter, ATP-binding protein, putative, expressed
LOC_Os06g39080	2.44495	0.00654959	-1.2898	0.208348	down	UDP-glucoronosyl and UDP-glucosyl transferase domain containing protein, expressed
LOC_Os03g55640	2.44043	0.00188193	-1.28713	0.0933573	down	OsSigP2 - Putative Type I Signal Peptidase homologue
LOC_Os07g28090	2.43803	0.00128422	-1.28572	0.064929	down	ABC transporter, ATP-binding protein, putative, expressed
LOC_Os11g15300	2.43415	0.0029006	-1.28342	0.124823	down	SAM dependent carboxyl methyltransferase, putative, expressed
LOC_Os11g42370	2.43252	0.0113169	-1.28245	0.282403	down	transferase family protein, putative, expressed
LOC_Os02g51680	2.43195	0.00661879	-1.28211	0.208362	down	uncharacterized glycosyl hydrolase Rv2006/MT2062, putative, expressed
LOC_Os03g03910	2.43046	0.00302252	-1.28123	0.128008	down	catalase domain containing protein, expressed
LOC_Os10g35436	2.43023	0.0209747	-1.28109	0.388244	down	Rf1, mitochondrial precursor, putative, expressed
LOC_Os09g17600	2.42938	0.00221764	-1.28059	0.104152	down	membrane protein, putative, expressed
LOC_Os04g39140	2.42765	0.00170444	-1.27956	0.084239	down	acetyltransferase, GNAT family, putative, expressed
LOC_Os08g28790	2.42611	0.00441262	-1.27865	0.162898	down	dirigent, putative, expressed
LOC_Os01g47630	2.42537	0.00244102	-1.2782	0.111726	down	expressed protein
LOC_Os06g12170	2.42509	0.00249792	-1.27804	0.113491	down	expressed protein
LOC_Os01g17330	2.42468	0.00125944	-1.27779	0.0627089	down	eukaryotic translation initiation factor 6, putative, expressed
LOC_Os03g17174	2.42028	0.00204729	-1.27518	0.0987182	down	PsbP, putative, expressed
LOC_Os08g41040	2.41909	0.00302252	-1.27446	0.127313	down	expressed protein
LOC_Os03g43010	2.41733	0.0107888	-1.27341	0.27333	down	expressed protein
LOC_Os08g08120	2.41637	0.00135489	-1.27284	0.0676857	down	B-box zinc finger family protein, putative, expressed
LOC_Os09g36700	2.41224	0.013179	-1.27037	0.30307	down	ribonuclease T2 family domain containing protein, expressed
LOC_Os04g34250	2.41163	0.00998049	-1.27001	0.261933	down	serine/threonine-protein kinase receptor precursor, putative, expressed
LOC_Os12g38350	2.41002	0.00277694	-1.26904	0.119924	down	RALFL43 - Rapid ALkalinization Factor RALF family protein precursor, expressed
LOC_Os12g39310	2.40958	0.00184595	-1.26878	0.0901743	down	cytochrome P450, putative, expressed
LOC_Os02g53140	2.40879	0.000567038	-1.26831	0.0158335	down	COP1, putative, expressed
LOC_Os07g10920	2.40803	0.0102682	-1.26785	0.265364	down	expressed protein
LOC_Os05g40920	2.40398	0.00102499	-1.26543	0.0518761	down	expressed protein
LOC_Os04g39460	2.40167	0.00538179	-1.26404	0.181709	down	NBS-LRR type disease resistance protein, putative, expressed
LOC_Os02g55480	2.40067	0.0123417	-1.26344	0.29136	down	zinc finger, C3HC4 type domain containing protein, expressed
LOC_Os01g06520	2.40066	0.00376307	-1.26343	0.145232	down	verticillium wilt disease resistance protein, putative, expressed
LOC_Os02g44730	2.39827	0.00144705	-1.26199	0.071138	down	tetracycline transporter protein, putative, expressed
LOC_Os02g47020	2.39691	0.000888751	-1.26117	0.0444547	down	phosphoribulokinase/Uridine kinase family protein, expressed
LOC_Os03g06720	2.39592	0.00283246	-1.26058	0.120704	down	expressed protein
LOC_Os11g43960	2.39511	0.00394015	-1.26009	0.149676	down	mitochondrial carrier protein, putative, expressed
LOC_Os05g37820	2.39208	0.0474524	-1.25827	0.572657	down	transporter, major facilitator family, putative, expressed
LOC_Os03g07970	2.39017	0.0147159	-1.25711	0.317205	down	expressed protein
LOC_Os02g25620	2.38856	0.0201633	-1.25614	0.372466	down	expressed protein
LOC_Os03g08310	2.38848	0.0078622	-1.25609	0.226421	down	ZIM domain containing protein, putative, expressed
LOC_Os07g01904	2.3862	0.00171234	-1.25471	0.0829924	down	expressed protein
LOC_Os02g18720	2.38556	0.00245703	-1.25433	0.110185	down	expressed protein
LOC_Os08g26060	2.38249	0.00281016	-1.25247	0.119236	down	expressed protein
LOC_Os01g56900	2.38203	0.00173044	-1.25219	0.0841593	down	expressed protein
LOC_Os11g03980	2.38097	0.00356038	-1.25155	0.138915	down	OsCML2 - Calmodulin-related calcium sensor protein, expressed
LOC_Os05g33620	2.37869	0.00206299	-1.25017	0.0973357	down	expressed protein
LOC_Os11g25990	2.37765	0.0016554	-1.24954	0.0804435	down	indole-3-acetate beta-glucosyltransferase, putative, expressed
LOC_Os11g13870	2.37519	0.00237715	-1.24804	0.106973	down	plant-specific domain TIGR01627 family protein, expressed
LOC_Os06g48810	2.37428	0.00068594	-1.24749	0.0313324	down	OsHKT2
LOC_Os09g39110	2.3712	0.0205642	-1.24561	0.373409	down	vignain precursor, putative, expressed
LOC_Os02g05686	2.36963	0.0130793	-1.24466	0.295758	down	expressed protein
LOC_Os03g56974	2.36874	0.0246749	-1.24412	0.409444	down	latent nuclear antigen, putative, expressed
LOC_Os03g61090	2.36363	0.00137009	-1.241	0.066572	down	expressed protein
LOC_Os01g51320	2.361	0.00145362	-1.2394	0.070273	down	peroxisomal N-acetyl-spermine/spermidine oxidase precursor, putative, expressed
LOC_Os01g22980	2.36011	0.00469957	-1.23885	0.164424	down	OsSCP3 - Putative Serine Carboxypeptidase homologue, expressed
LOC_Os02g48900	2.35959	0.0107888	-1.23853	0.265851	down	aspartic proteinase nepenthesin-1 precursor, putative, expressed
LOC_Os01g50820	2.3592	0.000790883	-1.2383	0.0381306	down	transporter, major facilitator family, putative, expressed
LOC_Os01g63854	2.35869	0.0013735	-1.23799	0.0666589	down	transmembrane amino acid transporter protein, putative, expressed
LOC_Os04g04670	2.35683	0.00213502	-1.23685	0.0986484	down	protein kinase, putative, expressed
LOC_Os01g07700	2.35528	0.00159452	-1.2359	0.0766274	down	expressed protein
LOC_Os04g14710	2.3547	0.00225108	-1.23554	0.101593	down	flavin-containing monooxygenase family protein, putative, expressed
LOC_Os11g02100	2.35408	0.00556054	-1.23516	0.181355	down	peroxidase precursor, putative, expressed
LOC_Os06g01250	2.34872	0.0149607	-1.23187	0.313587	down	cytochrome P450, putative, expressed
LOC_Os01g67530	2.34752	0.00199512	-1.23114	0.0929404	down	AMP-binding enzyme, putative, expressed
LOC_Os07g04560	2.34689	0.00820674	-1.23075	0.227184	down	no apical meristem protein, putative, expressed
LOC_Os01g72140	2.34623	0.00270341	-1.23035	0.114228	down	glutathione S-transferase, putative, expressed
LOC_Os01g61120	2.3434	0.00176678	-1.2286	0.0841092	down	expressed protein
LOC_Os09g08130	2.34329	0.00587472	-1.22853	0.186574	down	indole-3-glycerol phosphate synthase, chloroplast precursor, putative, expressed
LOC_Os02g51020	2.34234	0.00130643	-1.22795	0.0632746	down	expressed protein
LOC_Os05g01530	2.34204	0.000947449	-1.22777	0.0461541	down	expressed protein
LOC_Os03g05060	2.34139	0.00187546	-1.22736	0.0886255	down	exostosin family domain containing protein, expressed
LOC_Os01g64670	2.3413	0.00242715	-1.22731	0.106828	down	soluble inorganic pyrophosphatase, putative, expressed
LOC_Os12g07190	2.34115	0.00277408	-1.22722	0.115893	down	CBS domain-containing protein, putative, expressed
LOC_Os03g61920	2.34062	0.0132494	-1.22689	0.293671	down	electron transfer flavoprotein subunit alpha, mitochondrial precursor, putative, expressed
LOC_Os07g01440	2.33992	0.0116725	-1.22646	0.274773	down	plastocyanin-like domain containing protein, putative, expressed
LOC_Os06g02210	2.33868	0.00105592	-1.2257	0.0518344	down	bark storage protein A precursor, putative, expressed
LOC_Os10g29230	2.33851	0.0157446	-1.22559	0.320684	down	MBTB49 - Bric-a-Brac, Tramtrack, Broad Complex BTB domain with Meprin and TRAF Homology MATH domain, expressed
LOC_Os01g51040	2.33647	0.00151093	-1.22433	0.0720535	down	transmembrane protein 16K, putative, expressed
LOC_Os04g44190	2.33564	0.00235944	-1.22382	0.104147	down	expressed protein
LOC_Os10g01800	2.33216	0.00648593	-1.22167	0.196353	down	transferase family protein, putative, expressed
LOC_Os06g49660	2.33179	0.00935548	-1.22144	0.24297	down	transferase family protein, putative, expressed
LOC_Os01g64980	2.33177	0.0106632	-1.22142	0.260562	down	ion channel DMI1, chloroplast precursor, putative, expressed
LOC_Os12g41810	2.33077	0.00457661	-1.22081	0.15911	down	expressed protein
LOC_Os07g46860	2.32862	0.00767484	-1.21948	0.216962	down	sex determination protein tasselseed-2, putative, expressed
LOC_Os01g19610	2.32823	0.0106195	-1.21923	0.259594	down	plant protein of unknown function domain containing protein, expressed
LOC_Os07g37220	2.32716	0.0011595	-1.21857	0.0561489	down	inositol-1-monophosphatase, putative, expressed
LOC_Os06g20820	2.32696	0.00812261	-1.21845	0.223603	down	expressed protein
LOC_Os03g53300	2.32449	0.00569339	-1.21691	0.180988	down	expressed protein
LOC_Os05g11010	2.32252	0.00253232	-1.21569	0.109119	down	harpin-induced protein 1 domain containing protein, expressed
LOC_Os11g04660	2.32211	0.00820623	-1.21543	0.224328	down	strictosidine synthase, putative, expressed
LOC_Os11g11000	2.31979	0.000951725	-1.21399	0.0461058	down	ELMO/CED-12 family protein, putative, expressed
LOC_Os06g38930	2.31857	0.00310552	-1.21324	0.123107	down	leucine-rich repeat receptor protein kinase EXS precursor, putative, expressed
LOC_Os11g17560	2.31801	0.00449322	-1.21289	0.156124	down	expressed protein
LOC_Os06g30640	2.3177	0.0201955	-1.2127	0.360049	down	cytochrome P450, putative, expressed
LOC_Os07g43700	2.31639	0.00446313	-1.21188	0.155356	down	lactate/malate dehydrogenase, putative, expressed
LOC_Os04g02850	2.31051	0.00950959	-1.20821	0.242535	down	pentatricopeptide, putative, expressed
LOC_Os11g41820	2.30883	0.0052259	-1.20716	0.170439	down	RNA recognition motif containing protein, expressed
LOC_Os05g39350	2.3081	0.0264677	-1.2067	0.411741	down	PMR5, putative, expressed
LOC_Os07g04990	2.30455	0.00707362	-1.20449	0.203839	down	oxidoreductase, aldo/keto reductase family protein, putative, expressed
LOC_Os06g01620	2.304	0.00156901	-1.20414	0.0734072	down	scarecrow, putative, expressed
LOC_Os09g30454	2.30052	0.00113762	-1.20196	0.0544802	down	OsWAK87 - OsWAK receptor-like protein kinase, expressed
LOC_Os04g02050	2.29902	0.00121112	-1.20102	0.057033	down	bifunctional 3-phosphoadenosine 5-phosphosulfate synthetase, putative, expressed
LOC_Os01g50590	2.29717	0.00555695	-1.19986	0.176038	down	cytochrome P450, putative, expressed
LOC_Os02g46980	2.29677	0.0015339	-1.19961	0.071149	down	pentatricopeptide, putative, expressed
LOC_Os03g16050	2.29578	0.00787198	-1.19898	0.216298	down	fructose-1,6-bisphosphatase, putative, expressed
LOC_Os11g05740	2.29539	0.00538179	-1.19874	0.17227	down	B3 DNA binding domain containing protein, expressed
LOC_Os07g06700	2.29517	0.0235548	-1.1986	0.385112	down	expressed protein
LOC_Os08g41000	2.2946	0.011089	-1.19824	0.261061	down	extracellular ligand-gated ion channel, putative, expressed
LOC_Os03g50080	2.29371	0.00655717	-1.19768	0.19368	down	peptidyl-prolyl cis-trans isomerase, FKBP-type, putative, expressed
LOC_Os01g28680	2.29348	0.00983703	-1.19754	0.244907	down	WD domain, G-beta repeat domain containing protein, expressed
LOC_Os06g05990	2.29274	0.00203538	-1.19707	0.0919614	down	zinc finger family protein, putative, expressed
LOC_Os03g09160	2.29263	0.008251	-1.197	0.221579	down	hydroxyproline-rich glycoprotein family protein, putative, expressed
LOC_Os09g33720	2.29243	0.0162636	-1.19688	0.318424	down	protein transport protein Sec61, putative, expressed
LOC_Os08g01770	2.29203	0.00128422	-1.19663	0.0603196	down	adenylate kinase, putative, expressed
LOC_Os03g09930	2.29193	0.000837496	-1.19656	0.0392445	down	sulfate transporter, putative, expressed
LOC_Os03g21790	2.29012	0.000960893	-1.19542	0.0459081	down	cupin domain containing protein, expressed
LOC_Os09g28910	2.28858	0.00386059	-1.19445	0.139982	down	carbonic anhydrase, chloroplast precursor, putative, expressed
LOC_Os02g42520	2.28619	0.00356038	-1.19294	0.132299	down	dehydrogenase, putative, expressed
LOC_Os10g42040	2.28452	0.00355348	-1.19189	0.131974	down	expressed protein
LOC_Os01g32610	2.28416	0.00937267	-1.19166	0.237332	down	expressed protein
LOC_Os02g52720	2.28345	0.00189824	-1.19122	0.0867832	down	peroxisomal multifunctional enzyme type 2, putative, expressed
LOC_Os10g08319	2.2827	0.00462029	-1.19074	0.15614	down	cytochrome P450, putative, expressed
LOC_Os12g44370	2.28156	0.00987872	-1.19002	0.24392	down	expressed protein
LOC_Os04g55090	2.28114	0.00925316	-1.18976	0.235374	down	PPR repeat domain containing protein, putative, expressed
LOC_Os03g10080	2.27977	0.000881689	-1.18889	0.0409384	down	expressed protein
LOC_Os02g47744	2.27893	0.00134845	-1.18836	0.0627272	down	MYB family transcription factor, putative, expressed
LOC_Os01g70050	2.27864	0.00511855	-1.18817	0.165604	down	OsSAUR3 - Auxin-responsive SAUR gene family member, expressed
LOC_Os02g33010	2.27721	0.00456543	-1.18727	0.15455	down	expressed protein
LOC_Os04g58070	2.27508	0.00619401	-1.18592	0.18592	down	aspartic proteinase nepenthesin precursor, putative, expressed
LOC_Os07g09370	2.2729	0.0113028	-1.18453	0.260612	down	pentatricopeptide, putative, expressed
LOC_Os06g23560	2.27088	0.00412094	-1.18325	0.14438	down	anthocyanidin 5,3-O-glucosyltransferase, putative, expressed
LOC_Os03g05990	2.27045	0.004995	-1.18298	0.162518	down	expressed protein
LOC_Os06g40818	2.26986	0.00209119	-1.1826	0.0928307	down	aspartic proteinase, putative, expressed
LOC_Os10g25400	2.26914	0.0237019	-1.18215	0.380977	down	GDSL-like lipase/acylhydrolase, putative, expressed
LOC_Os06g21110	2.26789	0.00293266	-1.18135	0.115753	down	expressed protein
LOC_Os01g24090	2.26689	0.00704236	-1.18071	0.199166	down	TPR repeat, putative, expressed
LOC_Os07g38470	2.26518	0.00307724	-1.17963	0.119021	down	expressed protein
LOC_Os05g50100	2.26381	0.00279076	-1.17875	0.111803	down	expressed protein
LOC_Os02g51730	2.26241	0.0013735	-1.17786	0.0634586	down	dnaJ homolog subfamily C member 7, putative, expressed
LOC_Os01g69050	2.2618	0.0135687	-1.17747	0.285062	down	lysine ketoglutarate reductase trans-splicing related 1, putative, expressed
LOC_Os05g06720	2.26008	0.00616656	-1.17637	0.183983	down	GDSL-like lipase/acylhydrolase, putative, expressed
LOC_Os05g40400	2.25876	0.000888454	-1.17553	0.0413566	down	harpin-induced protein 1 domain containing protein, expressed
LOC_Os04g44200	2.25825	0.011319	-1.1752	0.258817	down	oxygen-evolving enhancer protein 3, chloroplast precursor, putative, expressed
LOC_Os03g46860	2.25426	0.00199863	-1.17265	0.0886321	down	helix-loop-helix DNA-binding protein, putative, expressed
LOC_Os12g03860	2.25316	0.00182807	-1.17195	0.0821729	down	major facilitator superfamily antiporter, putative, expressed
LOC_Os05g47545	2.25309	0.00339962	-1.1719	0.125733	down	expressed protein
LOC_Os01g59870	2.25203	0.00456397	-1.17123	0.152384	down	LTPL65 - Protease inhibitor/seed storage/LTP family protein precursor, expressed
LOC_Os01g37110	2.24924	0.0012838	-1.16943	0.0585041	down	ABIL2, putative, expressed
LOC_Os05g19380	2.24749	0.00571399	-1.16832	0.174192	down	pentatricopeptide, putative, expressed
LOC_Os10g27980	2.24669	0.00283324	-1.1678	0.111943	down	transmembrane amino acid transporter protein, putative, expressed
LOC_Os04g25900	2.24619	0.0242292	-1.16748	0.380693	down	go35 NBS-LRR, putative, expressed
LOC_Os11g10870	2.24534	0.000937715	-1.16694	0.0433391	down	dirigent, putative, expressed
LOC_Os01g07050	2.24295	0.00211409	-1.1654	0.0922777	down	POEI42 - Pollen Ole e I allergen and extensin family protein precursor, expressed
LOC_Os01g02940	2.24147	0.00968254	-1.16445	0.235979	down	glycosyltransferase protein, putative, expressed
LOC_Os02g43920	2.24025	0.00230468	-1.16366	0.0974384	down	cell division cycle protein 23, putative, expressed
LOC_Os05g32970	2.23981	0.00184922	-1.16338	0.0828829	down	expressed protein
LOC_Os01g62300	2.23787	0.00130643	-1.16212	0.0599905	down	SLT1 protein, putative, expressed
LOC_Os01g49740	2.23766	0.00149543	-1.16199	0.0675094	down	expressed protein
LOC_Os12g37350	2.23735	0.00193819	-1.16179	0.0857683	down	lipozygenase protein, putative, expressed
LOC_Os08g29600	2.23584	0.00142329	-1.16082	0.0648205	down	seed maturation protein PM41, putative, expressed
LOC_Os01g09665	2.23568	0.010034	-1.16071	0.240032	down	expressed protein
LOC_Os04g30060	2.23544	0.0205558	-1.16056	0.3478	down	wall-associated receptor kinase-like 10 precursor, putative, expressed
LOC_Os03g20700	2.2346	0.00443167	-1.16002	0.148107	down	magnesium-chelatase, putative, expressed
LOC_Os10g42299	2.23454	0.00083038	-1.15998	0.0374745	down	mitochondrial carrier protein, putative, expressed
LOC_Os06g13530	2.23307	0.010859	-1.15903	0.249621	down	benzoate carboxyl methyltransferase, putative, expressed
LOC_Os05g14220	2.23115	0.00330864	-1.15778	0.12201	down	tyrosine protein kinase domain containing protein, putative, expressed
LOC_Os03g17150	2.22869	0.0034835	-1.15619	0.126248	down	ZOS3-09 - C2H2 zinc finger protein, expressed
LOC_Os03g08320	2.22711	0.00347206	-1.15518	0.125724	down	ZIM domain containing protein, putative, expressed
LOC_Os09g24620	2.22609	0.00230993	-1.15451	0.0968771	down	expressed protein
LOC_Os10g24690	2.22578	0.0144365	-1.15431	0.2884	down	expressed protein
LOC_Os12g16650	2.22536	0.00441689	-1.15404	0.147113	down	Cyclopropane-fatty-acyl-phospholipid synthase, putative, expressed
LOC_Os01g01170	2.22522	0.00133077	-1.15395	0.0604903	down	expressed protein
LOC_Os07g01340	2.22444	0.0148573	-1.15344	0.292548	down	gibberellin 2-beta-dioxygenase 7, putative, expressed
LOC_Os09g14520	2.22423	0.00628664	-1.15331	0.182398	down	integral membrane protein, putative, expressed
LOC_Os02g35620	2.22194	0.00421462	-1.15182	0.142624	down	expressed protein
LOC_Os06g01990	2.22058	0.00483008	-1.15093	0.155267	down	phosphoglycolate phosphatase, plasmid, putative, expressed
LOC_Os08g36630	2.22025	0.00346091	-1.15072	0.1249	down	bifunctional monodehydroascorbate reductase and carbonic anhydrasenectarin-3 precursor, putative, expressed
LOC_Os02g35760	2.2197	0.0101441	-1.15037	0.239191	down	STRUBBELIG-RECEPTOR FAMILY 7 precursor, putative, expressed
LOC_Os07g01260	2.21926	0.0284982	-1.15008	0.407252	down	la domain containing protein, expressed
LOC_Os07g36750	2.21629	0.00433746	-1.14814	0.144553	down	CSLF3 - cellulose synthase-like family F
LOC_Os12g11370	2.21599	0.0247468	-1.14795	0.378524	down	verticillium wilt disease resistance protein, putative, expressed
LOC_Os02g22100	2.21561	0.00692102	-1.1477	0.191527	down	OsRhmbd6 - Putative Rhomboid homologue, expressed
LOC_Os07g39450	2.21435	0.00249792	-1.14689	0.10186	down	expressed protein
LOC_Os04g55700	2.2131	0.000881689	-1.14607	0.0393742	down	exonuclease, putative, expressed
LOC_Os08g10730	2.21278	0.00377436	-1.14586	0.132033	down	expressed protein
LOC_Os09g04384	2.21188	0.00236199	-1.14527	0.0975462	down	expressed protein
LOC_Os02g12670	2.2108	0.0182491	-1.14457	0.322738	down	protein kinase family protein, putative, expressed
LOC_Os03g01915	2.20944	0.00374779	-1.14368	0.131067	down	expressed protein
LOC_Os01g15970	2.20931	0.00511198	-1.14359	0.159304	down	expressed protein
LOC_Os02g38320	2.20917	0.0100101	-1.14351	0.236194	down	BTBZ3 - Bric-a-Brac, Tramtrack, Broad Complex BTB domain with TAZ zinc finger and Calmodulin-binding domains, expressed
LOC_Os02g53790	2.2087	0.00328634	-1.1432	0.120037	down	adenylate kinase, putative, expressed
LOC_Os03g51150	2.20864	0.00554223	-1.14316	0.167367	down	expressed protein
LOC_Os05g25390	2.20846	0.00379925	-1.14304	0.132198	down	tyrosine protein kinase domain containing protein, putative, expressed
LOC_Os08g36310	2.20819	0.000567038	-1.14287	0.0162037	down	cytochrome P450, putative, expressed
LOC_Os04g43080	2.20778	0.00784598	-1.1426	0.205703	down	hypothetical protein
LOC_Os05g49910	2.20409	0.00388871	-1.14018	0.134165	down	expressed protein
LOC_Os11g13710	2.19924	0.00890068	-1.13701	0.220311	down	expressed protein
LOC_Os04g54640	2.19909	0.00448903	-1.13691	0.146269	down	peptidase, cysteine peptidase active site, putative, expressed
LOC_Os05g01470	2.19839	0.00218671	-1.13645	0.0918029	down	methionine S-methyltransferase, putative, expressed
LOC_Os08g34210	2.19771	0.00357675	-1.136	0.126535	down	aldehyde dehydrogenase, putative, expressed
LOC_Os03g19760	2.19647	0.00380515	-1.13519	0.131641	down	HAD-superfamily hydrolase, subfamily IA, variant 3 containing protein, expressed
LOC_Os05g11840	2.19474	0.0119118	-1.13405	0.256686	down	expressed protein
LOC_Os01g72160	2.19321	0.00724514	-1.13305	0.194977	down	glutathione S-transferase, putative, expressed
LOC_Os09g32200	2.19164	0.00542742	-1.13201	0.16354	down	mitochondrial carrier protein, putative, expressed
LOC_Os04g30490	2.1893	0.00196452	-1.13047	0.0844061	down	MATE efflux family protein, putative, expressed
LOC_Os01g41660	2.18877	0.00610222	-1.13012	0.175602	down	phosphoethanolamine/phosphocholine phosphatase, putative, expressed
LOC_Os09g32570	2.18785	0.0128754	-1.12952	0.266347	down	alcohol dehydrogenase GroES-like domain containing protein, expressed
LOC_Os01g67350	2.18769	0.011393	-1.12941	0.249652	down	cysteine protease, putative, expressed
LOC_Os04g58710	2.18762	0.0287429	-1.12936	0.401498	down	AMP-binding domain containing protein, expressed
LOC_Os09g38130	2.18639	0.00130643	-1.12855	0.0582617	down	auxin efflux carrier component, putative, expressed
LOC_Os11g22404	2.18603	0.00446313	-1.12831	0.144639	down	protein phosphatase 2C, putative, expressed
LOC_Os08g42850	2.18507	0.00182807	-1.12768	0.0790588	down	peptidyl-prolyl cis-trans isomerase, FKBP-type, putative, expressed
LOC_Os01g07850	2.18235	0.0170654	-1.12588	0.307062	down	glyoxalase family protein, putative, expressed
LOC_Os01g60110	2.18207	0.00225503	-1.1257	0.0927972	down	E2F-related protein, putative, expressed
LOC_Os12g12765	2.18169	0.00644658	-1.12545	0.18032	down	expressed protein
LOC_Os09g07660	2.18071	0.00467069	-1.1248	0.148499	down	ELMO/CED-12 family protein, putative, expressed
LOC_Os08g38900	2.17819	0.00338409	-1.12313	0.120121	down	caffeoyl-CoA O-methyltransferase, putative, expressed
LOC_Os03g09970	2.17785	0.00398784	-1.1229	0.134476	down	sulfate transporter, putative, expressed
LOC_Os05g46460	2.17775	0.00874134	-1.12284	0.214934	down	hydrolase, alpha/beta fold family domain containing protein, expressed
LOC_Os03g13984	2.17762	0.00847139	-1.12276	0.211055	down	expressed protein
LOC_Os07g39010	2.17726	0.00127909	-1.12251	0.0559712	down	lactose permease-related, putative, expressed
LOC_Os07g18560	2.177	0.0212447	-1.12234	0.342351	down	OsFBLD6 - F-box, LRR and FBD domain containing protein, expressed
LOC_Os10g15300	2.17693	0.0119715	-1.1223	0.254786	down	expressed protein
LOC_Os05g50840	2.1763	0.0249809	-1.12188	0.371611	down	mitochondrial carrier protein, putative, expressed
LOC_Os06g19970	2.17588	0.00392377	-1.1216	0.132846	down	expressed protein
LOC_Os05g20930	2.17568	0.00361842	-1.12147	0.125969	down	ZOS5-07 - C2H2 zinc finger protein, expressed
LOC_Os06g47530	2.1739	0.0073611	-1.12028	0.19472	down	TKL_IRAK_DUF26-lh.6 - DUF26 kinases have homology to DUF26 containing loci, expressed
LOC_Os12g41590	2.17359	0.00311284	-1.12008	0.113954	down	oxidoreductase, short chain dehydrogenase/reductase family domain containing protein, expressed
LOC_Os10g02380	2.17295	0.00347563	-1.11966	0.121927	down	oxidoreductase, aldo/keto reductase family protein, putative, expressed
LOC_Os07g44560	2.17248	0.0272596	-1.11935	0.38754	down	AMP-binding domain containing protein, expressed
LOC_Os01g21610	2.17056	0.00126099	-1.11807	0.0550784	down	uncharacterized aarF domain-containing protein kinase 4, putative, expressed
LOC_Os05g07650	2.16899	0.00346091	-1.11702	0.121163	down	transmembrane 9 superfamily member, putative, expressed
LOC_Os12g07370	2.16876	0.00524158	-1.11687	0.157907	down	csAtPR5, putative, expressed
LOC_Os03g62610	2.16845	0.000881689	-1.11666	0.0384085	down	RNA-binding protein containing a PIN domain, putative, expressed
LOC_Os11g17970	2.16772	0.00502653	-1.11618	0.153805	down	POT family protein, expressed
LOC_Os05g42250	2.16702	0.0110366	-1.11572	0.242424	down	cyclic nucleotide-gated ion channel 2, putative, expressed
LOC_Os02g27070	2.1662	0.00569032	-1.11517	0.165798	down	PPR repeat domain containing protein, putative, expressed
LOC_Os02g11770	2.1632	0.00421339	-1.11317	0.13781	down	expressed protein
LOC_Os10g33050	2.16178	0.00255474	-1.11222	0.100285	down	expressed protein
LOC_Os03g59860	2.1617	0.0014989	-1.11216	0.0647999	down	expressed protein
LOC_Os05g49140	2.15989	0.0119765	-1.11095	0.252278	down	CGMC_MAPKCMGC_2.8 - CGMC includes CDA, MAPK, GSK3, and CLKC kinases, expressed
LOC_Os07g47640	2.15889	0.00247697	-1.11029	0.0981282	down	ultraviolet-B-repressible protein, putative, expressed
LOC_Os08g12840	2.15742	0.0243269	-1.10931	0.362475	down	FabA-like domain containing protein, expressed
LOC_Os11g32290	2.15679	0.00230102	-1.10889	0.0927253	down	3-5 exonuclease eri-1, putative, expressed
LOC_Os09g28470	2.1558	0.00794045	-1.10822	0.200863	down	leucine-rich repeat family protein, putative, expressed
LOC_Os09g38239	2.15507	0.000929416	-1.10773	0.0407839	down	sulfotransferase domain containing protein, expressed
LOC_Os01g40310	2.15457	0.0198324	-1.1074	0.325608	down	expressed protein
LOC_Os09g37710	2.15415	0.00323248	-1.10712	0.115043	down	NIN, putative, expressed
LOC_Os07g18120	2.15379	0.00171234	-1.10688	0.0732519	down	aldehyde oxidase, putative, expressed
LOC_Os05g50560	2.15291	0.00155189	-1.10629	0.0666082	down	CGMC_MAPKCMGC_2.9 - CGMC includes CDA, MAPK, GSK3, and CLKC kinases, expressed
LOC_Os12g05600	2.15288	0.00420302	-1.10627	0.136484	down	hydrolase, alpha/beta fold family protein, putative, expressed
LOC_Os02g11705	2.15137	0.0115498	-1.10526	0.246226	down	expressed protein
LOC_Os01g36350	2.15122	0.00277662	-1.10516	0.104414	down	cytochrome P450, putative, expressed
LOC_Os02g40240	2.15115	0.00191532	-1.10511	0.0809912	down	receptor kinase, putative, expressed
LOC_Os03g03470	2.15103	0.00215324	-1.10503	0.0884863	down	expressed protein
LOC_Os01g14020	2.15054	0.00692964	-1.1047	0.184567	down	expressed protein
LOC_Os06g12630	2.15051	0.00669337	-1.10468	0.180898	down	glutathione S-transferase, N-terminal domain containing protein, expressed
LOC_Os09g08190	2.15039	0.00526633	-1.1046	0.156619	down	sulfotransferase domain containing protein, expressed
LOC_Os04g43300	2.14887	0.00419747	-1.10358	0.13605	down	BRCA1 C Terminus domain containing protein, expressed
LOC_Os09g28780	2.14736	0.0422948	-1.10256	0.472972	down	expressed protein
LOC_Os03g62480	2.14714	0.00836523	-1.10242	0.205985	down	anthocyanidin 5,3-O-glucosyltransferase, putative, expressed
LOC_Os01g57540	2.14659	0.00251302	-1.10205	0.098388	down	protein kinase, putative, expressed
LOC_Os01g24490	2.1464	0.00121112	-1.10192	0.0523774	down	expressed protein
LOC_Os03g06520	2.14629	0.00260026	-1.10185	0.100204	down	sulfate transporter, putative, expressed
LOC_Os04g51520	2.14628	0.0023894	-1.10184	0.09482	down	glycosyl hydrolases family 16, putative, expressed
LOC_Os01g50610	2.14427	0.00163027	-1.10049	0.070043	down	SAM dependent carboxyl methyltransferase, putative, expressed
LOC_Os06g02530	2.14409	0.00675613	-1.10036	0.18127	down	expressed protein
LOC_Os03g58600	2.14396	0.00720282	-1.10028	0.188535	down	PAZ domain containing protein, putative, expressed
LOC_Os08g44870	2.14125	0.0203758	-1.09845	0.327555	down	MATE efflux family protein, putative, expressed
LOC_Os06g08860	2.1405	0.0028432	-1.09795	0.105417	down	transporter family protein, putative, expressed
LOC_Os03g15000	2.13863	0.00379925	-1.09669	0.126873	down	Zinc finger, C3HC4 type domain containing protein, expressed
LOC_Os04g46610	2.13503	0.00853552	-1.09426	0.206651	down	PAP fibrillin family domain containing protein, expressed
LOC_Os01g31610	2.13497	0.0039106	-1.09422	0.129288	down	tyrosyl-tRNA synthetase, putative, expressed
LOC_Os08g33630	2.13456	0.00241657	-1.09394	0.0948599	down	uncharacterized protein family UPF0016 domain containing protein, expressed
LOC_Os06g08830	2.13316	0.00239908	-1.09299	0.0942806	down	UDP-glucoronosyl and UDP-glucosyl transferase, putative, expressed
LOC_Os01g21920	2.13071	0.0256818	-1.09133	0.366675	down	expressed protein
LOC_Os01g45140	2.13019	0.00363027	-1.09098	0.12278	down	anthocyanin 3-O-beta-glucosyltransferase, putative, expressed
LOC_Os06g18880	2.12969	0.0259739	-1.09064	0.368719	down	cadmium tolerance factor, putative, expressed
LOC_Os12g10220	2.12959	0.00483008	-1.09057	0.147088	down	expressed protein
LOC_Os02g22060	2.12844	0.0147096	-1.0898	0.274922	down	expressed protein
LOC_Os10g38140	2.12827	0.00150802	-1.08968	0.0638847	down	glutathione S-transferase, putative, expressed
LOC_Os01g45110	2.12796	0.0014989	-1.08947	0.0635769	down	anthocyanin 3-O-beta-glucosyltransferase, putative, expressed
LOC_Os05g07870	2.12567	0.0015856	-1.08792	0.0671099	down	triose phosphate/phosphate translocator, non-green plastid,chloroplast precursor, putative, expressed
LOC_Os03g55720	2.12509	0.00105592	-1.08752	0.0459352	down	cytochrome b6f complex subunit, putative, expressed
LOC_Os12g31400	2.12471	0.00597966	-1.08727	0.166997	down	expressed protein
LOC_Os02g51470	2.12451	0.00347563	-1.08713	0.118417	down	ATP synthase F1, delta subunit family protein, putative, expressed
LOC_Os04g09540	2.1229	0.00349492	-1.08604	0.118847	down	acyl-protein thioesterase, putative, expressed
LOC_Os12g05020	2.12281	0.0229277	-1.08598	0.344333	down	jasmonate-induced protein, putative, expressed
LOC_Os05g41150	2.12272	0.00301824	-1.08591	0.108356	down	expressed protein
LOC_Os11g28920	2.12246	0.00482777	-1.08574	0.146375	down	expressed protein
LOC_Os06g05950	2.12227	0.000731691	-1.08561	0.0305768	down	expressed protein
LOC_Os03g19240	2.12098	0.0169696	-1.08473	0.294993	down	AMP-binding enzyme, putative, expressed
LOC_Os06g15430	2.12089	0.0389958	-1.08467	0.447193	down	expressed protein
LOC_Os01g54860	2.1208	0.0137595	-1.08461	0.264576	down	enoyl-CoA hydratase/isomerase family protein, putative, expressed
LOC_Os01g50050	2.12074	0.00277736	-1.08457	0.102646	down	polyprenyl synthetase, putative, expressed
LOC_Os11g16530	2.1207	0.00722699	-1.08454	0.186224	down	mal, putative, expressed
LOC_Os05g35060	2.12004	0.00171234	-1.08409	0.0717433	down	DUF803 domain containing, putative, expressed
LOC_Os10g26600	2.11998	0.00174567	-1.08405	0.073503	down	soluble inorganic pyrophosphatase, putative, expressed
LOC_Os02g01150	2.11946	0.00133077	-1.0837	0.0568584	down	erythronate-4-phosphate dehydrogenase domain containing protein, expressed
LOC_Os03g49940	2.11835	0.00153602	-1.08294	0.0647796	down	integral membrane protein, putative, expressed
LOC_Os02g29510	2.1177	0.00271	-1.0825	0.100722	down	DUF803 domain containing, putative, expressed
LOC_Os01g20720	2.11666	0.0299576	-1.08179	0.392356	down	CC-NBS-LRR, putative, expressed
LOC_Os01g61060	2.11485	0.00427878	-1.08055	0.134993	down	SAG20, putative, expressed
LOC_Os06g39900	2.11415	0.00120824	-1.08008	0.0511956	down	agenet domain containing protein, putative, expressed
LOC_Os11g36000	2.11406	0.0145132	-1.08002	0.270617	down	receptor-like protein kinase 2 precursor, putative, expressed
LOC_Os03g58610	2.11397	0.00818021	-1.07996	0.198911	down	expressed protein
LOC_Os05g43860	2.11316	0.0045628	-1.0794	0.140383	down	expressed protein
LOC_Os03g30000	2.11165	0.00462155	-1.07837	0.141431	down	glycosyl transferase 8 domain containing protein, putative, expressed
LOC_Os03g06340	2.11089	0.00924882	-1.07785	0.21317	down	XS domain containing protein, expressed
LOC_Os02g07830	2.11026	0.015989	-1.07742	0.283972	down	OsHKT1
LOC_Os01g72205	2.10816	0.00334834	-1.07599	0.114363	down	proline synthetase co-transcribed bacterial homolog protein, putative, expressed
LOC_Os06g43520	2.10799	0.00235314	-1.07587	0.091277	down	cytochrome P450 71D7, putative, expressed
LOC_Os03g56470	2.10601	0.0027352	-1.07451	0.100577	down	protein kinase family protein, putative, expressed
LOC_Os04g32150	2.10598	0.00325891	-1.07449	0.11219	down	amidohydrolase family protein, expressed
LOC_Os06g05690	2.10559	0.00111431	-1.07422	0.047596	down	cysteine synthase, chloroplast/chromoplast precursor, putative, expressed
LOC_Os10g39430	2.10399	0.0376703	-1.07313	0.434923	down	expressed protein
LOC_Os04g54960	2.10359	0.00127824	-1.07285	0.0532751	down	expressed protein
LOC_Os04g45290	2.10352	0.00784315	-1.07281	0.193082	down	glycosyl hydrolases, putative, expressed
LOC_Os12g29570	2.10014	0.00062465	-1.07049	0.0211088	down	expressed protein
LOC_Os12g09790	2.09804	0.00275953	-1.06904	0.100674	down	cytochrome P450, putative, expressed
LOC_Os07g48596	2.09787	0.00628255	-1.06893	0.168992	down	Myb transcription factor, putative, expressed
LOC_Os04g46650	2.09747	0.00985566	-1.06865	0.218765	down	expansin precursor, putative, expressed
LOC_Os03g43440	2.0959	0.00292233	-1.06757	0.104408	down	CAMK_KIN1/SNF1/Nim1_like.17 - CAMK includes calcium/calmodulin depedent protein kinases, expressed
LOC_Os12g10280	2.09199	0.000666446	-1.06488	0.0253977	down	aquaporin protein, putative, expressed
LOC_Os02g10780	2.08877	0.00566379	-1.06266	0.15758	down	SPX domain containing protein, putative, expressed
LOC_Os10g38150	2.08696	0.00190786	-1.0614	0.0775659	down	glutathione S-transferase, N-terminal domain containing protein, expressed
LOC_Os12g32390	2.08666	0.000596272	-1.0612	0.0190145	down	expressed protein
LOC_Os07g38850	2.0864	0.00172817	-1.06102	0.0707905	down	prenyltransferase, putative, expressed
LOC_Os03g06230	2.08364	0.00434093	-1.05911	0.133444	down	galactose mutarotase-like, putative, expressed
LOC_Os03g04210	2.0829	0.00144705	-1.05859	0.0596859	down	IQ calmodulin-binding motif family protein, putative, expressed
LOC_Os03g58000	2.08111	0.00204491	-1.05735	0.0817763	down	expressed protein
LOC_Os11g44680	2.07983	0.00233485	-1.05647	0.0890972	down	calmodulin binding protein, putative, expressed
LOC_Os06g48620	2.07975	0.00188414	-1.05641	0.0766863	down	4-amino-4-deoxychorismate synthase, putative, expressed
LOC_Os06g05630	2.07757	0.00116861	-1.05489	0.04892	down	GDSL-like lipase/acylhydrolase, putative, expressed
LOC_Os10g34230	2.07684	0.0253789	-1.05439	0.352137	down	cytokinin dehydrogenase precursor, putative, expressed
LOC_Os08g31750	2.07631	0.00250538	-1.05402	0.0938999	down	methyltransferase, putative, expressed
LOC_Os11g24374	2.07546	0.00367348	-1.05343	0.119404	down	OsSCP55 - Putative Serine Carboxypeptidase homologue, expressed
LOC_Os06g25950	2.07367	0.00204729	-1.05219	0.0815652	down	expressed protein
LOC_Os02g35100	2.07345	0.0234257	-1.05203	0.336965	down	DDT domain containing protein, putative, expressed
LOC_Os01g52750	2.07326	0.000596272	-1.0519	0.0194916	down	OsSub3 - Putative Subtilisin homologue, expressed
LOC_Os04g44240	2.07314	0.0154542	-1.05182	0.272432	down	cytokinin-O-glucosyltransferase 3, putative, expressed
LOC_Os01g65950	2.07289	0.00225756	-1.05164	0.0867872	down	thioesterase family protein, putative, expressed
LOC_Os03g52355	2.07229	0.00327776	-1.05123	0.110227	down	hypothetical protein
LOC_Os07g04910	2.07012	0.00225108	-1.04972	0.0863737	down	reticulon domain containing protein, putative, expressed
LOC_Os06g02900	2.06868	0.0352568	-1.04871	0.411559	down	aspartic proteinase nepenthesin-2 precursor, putative, expressed
LOC_Os12g03050	2.06748	0.0149211	-1.04787	0.266363	down	no apical meristem protein, putative, expressed
LOC_Os01g73590	2.06615	0.00928373	-1.04695	0.207487	down	transporter family protein, putative, expressed
LOC_Os02g31030	2.06565	0.00161119	-1.0466	0.0654049	down	glycerophosphoryl diester phosphodiesterase family protein, putative, expressed
LOC_Os03g56940	2.06559	0.0121	-1.04655	0.238934	down	app1, putative, expressed
LOC_Os04g53930	2.06251	0.00068594	-1.0444	0.0257795	down	organic cation transporter protein, putative, expressed
LOC_Os02g52640	2.06244	0.00755359	-1.04435	0.184253	down	xyloglucan fucosyltransferase, putative, expressed
LOC_Os10g39150	2.06203	0.00915864	-1.04406	0.205302	down	expressed protein
LOC_Os08g04300	2.06173	0.00446313	-1.04386	0.133765	down	fringe-related protein, putative, expressed
LOC_Os01g51530	2.05992	0.0013735	-1.04259	0.0561723	down	methyltransferase domain containing protein, expressed
LOC_Os03g28040	2.05975	0.00571681	-1.04247	0.155515	down	zinc finger, C3HC4 type domain containing protein, expressed
LOC_Os08g32120	2.05954	0.00185455	-1.04232	0.0745201	down	expressed protein
LOC_Os11g02580	2.05846	0.0256838	-1.04157	0.34999	down	esterase, putative, expressed
LOC_Os02g47400	2.05712	0.00347563	-1.04063	0.113347	down	pectinacetylesterase domain containing protein, expressed
LOC_Os02g08030	2.05621	0.00748589	-1.03999	0.182472	down	aldose 1-epimerase, putative, expressed
LOC_Os05g44940	2.05594	0.0435949	-1.0398	0.452994	down	protein kinase domain containing protein, expressed
LOC_Os02g36570	2.0549	0.000855921	-1.03907	0.0347831	down	ABC1 family domain containing protein, putative, expressed
LOC_Os11g38810	2.05252	0.000712031	-1.0374	0.0287101	down	mannose-6-phosphate isomerase, putative, expressed
LOC_Os11g35350	2.05216	0.00137851	-1.03714	0.0562289	down	expressed protein
LOC_Os09g29520	2.05165	0.0171285	-1.03678	0.283257	down	OsWAK81 - OsWAK receptor-like cytoplasmic kinase OsWAK-RLCK, expressed
LOC_Os02g37800	2.05067	0.0052498	-1.0361	0.14659	down	lecithin:cholesterol acyltransferase, putative, expressed
LOC_Os01g18800	2.05052	0.00121958	-1.03599	0.0494568	down	CAMK_KIN1/SNF1/Nim1_like.9 - CAMK includes calcium/calmodulin depedent protein kinases, expressed
LOC_Os06g12560	2.05049	0.00377066	-1.03597	0.119275	down	zinc finger, C3HC4 type, domain containing protein, expressed
LOC_Os08g44220	2.0498	0.00848237	-1.03548	0.194815	down	GLTP domain containing protein, putative, expressed
LOC_Os04g49350	2.04875	0.0015404	-1.03474	0.0620949	down	PPR repeat domain containing protein, putative, expressed
LOC_Os01g14630	2.0454	0.0308765	-1.03238	0.380035	down	polyprenyl synthetase, putative, expressed
LOC_Os03g33590	2.04523	0.00223409	-1.03226	0.0843538	down	interferon-related developmental regulator, putative, expressed
LOC_Os08g44370	2.04493	0.00062465	-1.03205	0.0204615	down	inosine-uridine preferring nucleoside hydrolase family protein, putative, expressed
LOC_Os01g72470	2.04479	0.00450106	-1.03195	0.132975	down	expressed protein
LOC_Os11g06140	2.04388	0.0109855	-1.03131	0.223588	down	serine/threonine-protein kinase WNK4, putative, expressed
LOC_Os08g38110	2.0429	0.0107292	-1.03062	0.22063	down	cytokinin-O-glucosyltransferase 1, putative, expressed
LOC_Os03g24160	2.04246	0.00895122	-1.03031	0.200227	down	phosphatidylinositol-4-phosphate 5-kinase, putative, expressed
LOC_Os02g30100	2.04079	0.0122755	-1.02913	0.236683	down	cytochrome P450, putative, expressed
LOC_Os03g30120	2.04046	0.00758468	-1.02889	0.181906	down	expressed protein
LOC_Os07g32060	2.04027	0.00353565	-1.02876	0.113532	down	UDP-glucoronosyl/UDP-glucosyl transferase, putative, expressed
LOC_Os10g11750	2.04004	0.0122353	-1.0286	0.236183	down	LTPL89 - Protease inhibitor/seed storage/LTP family protein precursor, expressed
LOC_Os01g23990	2.03994	0.0308349	-1.02853	0.378333	down	expressed protein
LOC_Os03g11540	2.03948	0.0033208	-1.0282	0.108617	down	RPA1B - Putative single-stranded DNA binding complex subunit 1, expressed
LOC_Os08g22149	2.03739	0.00356038	-1.02672	0.113875	down	CBS domain containing membrane protein, putative, expressed
LOC_Os06g42790	2.03722	0.00939153	-1.02661	0.20468	down	hydrolase, NUDIX family, domain containing protein, expressed
LOC_Os06g18990	2.03605	0.0266859	-1.02577	0.351482	down	embryogenesis transmembrane protein, putative, expressed
LOC_Os02g40870	2.03582	0.00779716	-1.02561	0.183986	down	phosphatidylinositol N-acetylglucosaminyltransferase subunit C, putative, expressed
LOC_Os09g32470	2.03561	0.00292233	-1.02546	0.100287	down	membrane protein, putative, expressed
LOC_Os05g04610	2.03558	0.0157174	-1.02544	0.268085	down	ABC transporter, ATP-binding protein, putative, expressed
LOC_Os08g40430	2.03455	0.00275576	-1.02471	0.0963688	down	mTERF domain containing protein, expressed
LOC_Os03g37830	2.03435	0.00511966	-1.02457	0.142894	down	potassium transporter, putative, expressed
LOC_Os08g04630	2.03429	0.00296295	-1.02452	0.101265	down	external NADH-ubiquinone oxidoreductase 1, mitochondrial precursor, putative, expressed
LOC_Os08g39210	2.03398	0.0202151	-1.0243	0.304278	down	OsWAK74 - OsWAK receptor-like protein kinase, expressed
LOC_Os04g23630	2.03366	0.0182704	-1.02408	0.288975	down	expressed protein
LOC_Os04g47020	2.03293	0.00102499	-1.02356	0.0418569	down	genetic modifier, putative, expressed
LOC_Os11g46950	2.03283	0.0325443	-1.02349	0.386458	down	wall-associated receptor kinase-like 18 precursor, putative, expressed
LOC_Os05g05070	2.03155	0.0177823	-1.02258	0.284494	down	expressed protein
LOC_Os03g49720	2.03081	0.00451885	-1.02205	0.132063	down	PAP fibrillin family domain containing protein, expressed
LOC_Os01g06890	2.02948	0.0354881	-1.02111	0.401991	down	leucine-rich repeat family protein, putative, expressed
LOC_Os06g49520	2.02929	0.00938018	-1.02097	0.203462	down	arogenate dehydrogenase 1, chloroplast precursor, putative, expressed
LOC_Os02g33780	2.02776	0.00398341	-1.01988	0.122044	down	serine-aspartate repeat-containing protein I precursor, putative, expressed
LOC_Os01g45720	2.02711	0.00156547	-1.01942	0.0619514	down	expressed protein
LOC_Os08g38410	2.02628	0.00304263	-1.01884	0.102137	down	RNA recognition motif containing protein, putative, expressed
LOC_Os03g14420	2.02619	0.00888981	-1.01877	0.19727	down	cytochrome P450, putative, expressed
LOC_Os05g09370	2.02489	0.00388925	-1.01785	0.11981	down	kinase, pfkB family, putative, expressed
LOC_Os01g27260	2.02465	0.00158956	-1.01767	0.0628668	down	glutathione S-transferase, putative, expressed
LOC_Os08g05610	2.02447	0.0305156	-1.01754	0.372471	down	cytochrome P450, putative, expressed
LOC_Os02g02560	2.02446	0.00184505	-1.01754	0.0718816	down	UTP--glucose-1-phosphate uridylyltransferase, putative, expressed
LOC_Os07g22930	2.02414	0.00138691	-1.01731	0.0556245	down	starch synthase, putative, expressed
LOC_Os09g26570	2.02385	0.00383813	-1.0171	0.118719	down	CAAX amino terminal protease family protein, putative, expressed
LOC_Os01g43680	2.02375	0.00128422	-1.01703	0.0513417	down	CPuORF29 - conserved peptide uORF-containing transcript, expressed
LOC_Os09g14100	2.02353	0.00211045	-1.01687	0.0804245	down	disease resistance protein RPS2, putative, expressed
LOC_Os03g51430	2.02284	0.00563601	-1.01638	0.150289	down	SEC14 cytosolic factor family protein, putative, expressed
LOC_Os07g02700	2.02269	0.0353543	-1.01628	0.399385	down	DUF538 domain containing protein, putative, expressed
LOC_Os03g13030	2.02226	0.00181421	-1.01597	0.0708696	down	lecithin cholesterol acyltransferase, putative, expressed
LOC_Os10g40990	2.02042	0.00366231	-1.01465	0.114812	down	flavonol synthase/flavanone 3-hydroxylase, putative, expressed
LOC_Os05g03000	2.01767	0.00125944	-1.01269	0.0497523	down	inner membrane protein alx, putative, expressed
LOC_Os01g03549	2.01742	0.00898744	-1.01251	0.197206	down	multi-copper oxidase type I family protein, putative, expressed
LOC_Os01g13690	2.01488	0.0214412	-1.01069	0.309753	down	ligA, putative, expressed
LOC_Os01g71100	2.01483	0.00629875	-1.01065	0.160031	down	expressed protein
LOC_Os02g30080	2.01285	0.00261534	-1.00924	0.0921444	down	cytochrome P450, putative, expressed
LOC_Os04g37600	2.0128	0.00314295	-1.0092	0.103208	down	phosphate carrier protein, mitochondrial precursor, putative, expressed
LOC_Os01g17160	2.0119	0.00382034	-1.00856	0.117287	down	OsSubt1 - Putative Subtilisin homologue, expressed
LOC_Os11g26795	2.01016	0.0111339	-1.00731	0.219789	down	expressed protein
LOC_Os01g25240	2.00766	0.00239988	-1.00551	0.0867878	down	expressed protein
LOC_Os01g50170	2.00742	0.0057086	-1.00534	0.149833	down	eukaryotic aspartyl protease domain containing protein, expressed
LOC_Os05g33280	2.00678	0.00582659	-1.00488	0.151784	down	thylakoid lumen protein, putative, expressed
LOC_Os08g06530	2.00578	0.00326383	-1.00417	0.104941	down	rubredoxin family protein, putative, expressed
LOC_Os09g26650	2.00476	0.00205982	-1.00343	0.0779959	down	2Fe-2S iron-sulfur cluster binding domain containing protein, expressed
LOC_Os12g10180	2.00443	0.0019152	-1.00319	0.0734947	down	NBS-LRR type disease resistance protein Rps1-k-2, putative, expressed
LOC_Os01g70400	2.00333	0.00251154	-1.0024	0.0894456	down	expressed protein
LOC_Os10g40230	2.00331	0.00804586	-1.00239	0.182933	down	expressed protein
LOC_Os07g15770	2.0032	0.0148101	-1.0023	0.253716	down	CCT motif family protein, expressed
LOC_Os01g61690	2.00157	0.00408194	-1.00113	0.12142	down	OsSCP5 - Putative Serine Carboxypeptidase homologue, expressed
LOC_Os11g29230	2.00129	0.0033973	-1.00093	0.107325	down	pentatricopeptide repeat protein PPR986-12, putative, expressed
LOC_Os07g01560	2.00119	0.0012555	-1.00086	0.0487585	down	transporter family protein, putative, expressed
LOC_Os04g36062	2.00092	0.00234128	-1.00066	0.0845645	down	expressed protein
