# Supplementary material for: The Arabidopsis transcriptional regulator DPB3‐1 enhances heat stress tolerance without growth retardation in rice
Source: Plant Biotechnol J. 2016 Feb 3;14(8):1756–67. doi: 10.1111/pbi.12535 (PMC5067654; doi:10.1111/pbi.12535)
Supplement: Supplementary file 6 — Table S6 Up‐regulated gene in DPB3‐1‐overexpressing rice under the heat stress condition. [file PBI-14-1756-s002.xlsx]

## Sheet: DPB3-1ox (heat) VS VC (heat) UP
Table S6 Upregulated gene in DPB3-1-overexpressing rice under the heat stress condition.
a) Data on inducibility are based on microarray data (Maruyama et al., 2012; Venu et al 2012).
b) The sequences of 1-kb promoters of each gene were obtained from Phytozome (Phytozome v10.1, http://www.phytozome.net/). The numbers of DRE (A/GCCGAC), CCAAT, HSE (GAAnnTTC; “n” means an arbitrary nucleotide) and ABRE (ACGTGG/T) on the 1-kb promoters are shown.
c) Description as given by the MSU 7.0 database.
d) Asterisks indicate the significant difference in comparison with the entire Oryza sativa genome (Fisher’s exact test, P < 0.0001).
MSU7_locus	Fold Change	Q-Value	Average (log2)	SD (log2)	Regulation	Heat inducibility	Dehydration inducibilitya)	Salt inducibilitya)	DREb)	CCAATb)	HSEb)	ABREb)	Descriptionc)
LOC_Os03g02470	23.0807	0.018632	4.52861	0.219357	up				0	2	0	0	expressed protein
LOC_Os06g15430	21.3773	0.0191857	4.41801	0.312688	up				1	4	0	1	expressed protein
LOC_Os03g22620	14.878	0.00862737	3.89511	0.0631223	up				0	4	0	0	terpene synthase family, metal binding domain containing protein, expressed
LOC_Os03g42520	13.491	0.0332171	3.75392	0.565417	up		Y		2	0	0	4	expressed protein
LOC_Os03g43100	10.591	0.0188436	3.40477	0.21657	up				0	2	0	1	expressed protein
LOC_Os10g25040	10.1329	0.0187783	3.34097	0.202602	up				1	2	0	7	red chlorophyll catabolite reductase, putative, expressed
LOC_Os02g43330	8.21217	0.018632	3.03776	0.167342	up	Y	Y		1	4	1	4	homeobox associated leucine zipper, putative, expressed
LOC_Os11g40249	6.76239	0.018632	2.75753	0.155016	up	Y			2	2	0	1	expressed protein
LOC_Os01g10890	6.2081	0.0287655	2.63415	0.337035	up				1	2	0	3	CAMK_KIN1/SNF1/Nim1_like.8 - CAMK includes calcium/calmodulin depedent protein kinases, expressed
LOC_Os05g49700	6.14423	0.037967	2.61923	0.441051	up		Y		1	5	0	1	AP2 domain containing protein, expressed
LOC_Os01g12210	5.93952	0.035754	2.57035	0.409789	up				0	1	0	2	aluminum-activated malate transporter, putative, expressed
LOC_Os06g44190	5.73618	0.018632	2.52009	0.118446	up		Y		0	0	3	0	expressed protein
LOC_Os03g16170	5.67103	0.0190661	2.50361	0.170393	up		Y		1	1	0	1	protein phosphatase 2C, putative, expressed
LOC_Os12g32390	5.54707	0.0196382	2.47173	0.185965	up				3	1	0	5	expressed protein
LOC_Os08g25690	5.49659	0.0294073	2.45854	0.322497	up	Y			1	2	0	0	expressed protein
LOC_Os03g51350	5.3541	0.022033	2.42065	0.214965	up		Y		0	3	0	0	expressed protein
LOC_Os06g22620	4.9398	0.0166365	2.30445	0.0795191	up	Y			0	1	2	0	hypothetical protein
LOC_Os12g08700	4.78276	0.0301483	2.25784	0.303882	up		Y		0	0	0	0	expressed protein
LOC_Os06g12370	4.75258	0.0298884	2.24871	0.299979	up	Y			0	1	2	1	OsFtsH6 FtsH protease, homologue of AtFtsH6, expressed
LOC_Os09g33820	4.73204	0.0255354	2.24246	0.250615	up	Y	Y		0	2	0	0	lecithine cholesterol acyltransferase, putative, expressed
LOC_Os03g14180	4.6102	0.0469599	2.20483	0.462512	up	Y	Y		0	2	3	0	hsp20/alpha crystallin family protein, putative, expressed
LOC_Os04g08815	4.46865	0.0398068	2.15984	0.381017	up				0	5	1	1	expressed protein
LOC_Os10g20380	4.42501	0.0409191	2.14568	0.393715	up				1	2	0	2	uncharacterized transporter C11D3.06, putative, expressed
LOC_Os05g37060	4.38142	0.026454	2.1314	0.249327	up	Y	Y		1	1	0	0	MYB family transcription factor, putative, expressed
LOC_Os04g14680	4.35951	0.0497207	2.12417	0.476549	up				0	3	2	1	OsAPx3 - Peroxisomal Ascorbate Peroxidase encoding gene 5,8, expressed
LOC_Os01g04330	4.34728	0.0291471	2.12011	0.274194	up	Y	Y	Y	0	2	2	0	OsCML16 - Calmodulin-related calcium sensor protein, expressed
LOC_Os08g28710	4.14351	0.0342239	2.05085	0.316409	up		Y		0	1	2	3	receptor protein kinase CRINKLY4 precursor, putative, expressed
LOC_Os06g02040	4.14335	0.0330223	2.0508	0.306278	up		Y		1	1	2	0	late embryogenesis abundant group 1, putative, expressed
LOC_Os11g32890	4.1246	0.0231512	2.04425	0.195062	up		Y	Y	0	3	3	1	expressed protein
LOC_Os09g25945	4.12345	0.0231531	2.04385	0.196164	up	Y			1	2	0	7	expressed protein
LOC_Os02g07830	4.11147	0.0399127	2.03966	0.362596	up				0	2	0	2	OsHKT1
LOC_Os05g01010	4.05745	0.0231512	2.02057	0.192802	up				0	2	1	2	expressed protein
LOC_Os03g31300	4.04597	0.0102046	2.01649	0.0395619	up	Y			0	0	1	0	chaperone protein clpB 1, putative, expressed
LOC_Os04g17100	3.94462	0.0259283	1.97989	0.227658	up		Y		0	4	2	0	heavy metal-associated domain containing protein, expressed
LOC_Os11g38780	3.93551	0.0454908	1.97655	0.399042	up				1	3	1	0	EF hand family protein, putative
LOC_Os10g25230	3.93137	0.018632	1.97503	0.0982225	up		Y		0	5	0	2	ZIM domain containing protein, putative, expressed
LOC_Os01g62760	3.91852	0.0189462	1.97031	0.132616	up		Y		0	5	0	1	protein phosphatase 2C, putative, expressed
LOC_Os03g08320	3.8786	0.0117372	1.95554	0.0436145	up		Y		0	2	0	0	ZIM domain containing protein, putative, expressed
LOC_Os01g04590	3.87091	0.0244002	1.95267	0.2002	up				1	1	1	5	expressed protein
LOC_Os05g39250	3.86901	0.0199945	1.95196	0.150075	up	Y	Y		0	2	0	4	phosphatidylethanolamine-binding protein, putative, expressed
LOC_Os04g12499	3.85267	0.0460423	1.94586	0.399043	up				1	1	1	2	amino acid transporter protein, putative, expressed
LOC_Os03g07180	3.81462	0.0368328	1.93154	0.318423	up	Y	Y		3	0	1	2	embryonic protein DC-8, putative, expressed
LOC_Os12g33150	3.80461	0.0460423	1.92775	0.394261	up	Y			1	3	1	1	expressed protein
LOC_Os03g51920	3.73218	0.0469585	1.90002	0.398361	up	Y	Y		2	0	1	7	peptidase, M50 family, putative, expressed
LOC_Os03g06520	3.70348	0.0410605	1.88888	0.350115	up		Y		0	3	1	0	sulfate transporter, putative, expressed
LOC_Os06g03670	3.69889	0.0166365	1.88709	0.0692216	up		Y		1	4	0	5	dehydration-responsive element-binding protein, putative, expressed
LOC_Os06g48300	3.69307	0.034517	1.88482	0.292555	up	Y	Y		3	0	0	1	protein phosphatase 2C, putative, expressed
LOC_Os02g32600	3.62277	0.0497358	1.85709	0.417386	up				0	1	0	0	expressed protein
LOC_Os01g29804	3.58972	0.0191857	1.84387	0.129152	up				0	1	0	0	expressed protein
LOC_Os04g45810	3.58118	0.018632	1.84043	0.0851567	up		Y		0	3	0	2	homeobox associated leucine zipper, putative, expressed
LOC_Os08g01370	3.44623	0.0223227	1.78502	0.16128	up				1	0	0	3	expressed protein
LOC_Os12g42040	3.41611	0.0256515	1.77235	0.200795	up				2	0	3	4	OsWAK126 - OsWAK receptor-like protein kinase, expressed
LOC_Os01g51735	3.40017	0.0308242	1.76561	0.245763	up				1	4	0	1	expressed protein
LOC_Os12g17804	3.38219	0.0263286	1.75796	0.203636	up	Y			1	2	1	0	expressed protein
LOC_Os02g15930	3.37174	0.00862737	1.7535	0.0265897	up	Y	Y		1	4	0	0	expressed protein
LOC_Os06g07360	3.36148	0.0396862	1.7491	0.305668	up				0	2	0	1	expressed protein
LOC_Os05g46480	3.29381	0.0224579	1.71976	0.157381	up		Y		2	0	0	4	late embryogenesis abundant protein, group 3, putative, expressed
LOC_Os03g24070	3.28294	0.0409191	1.71499	0.314918	up				0	6	1	1	rhythmically expressed gene 2 protein, putative, expressed
LOC_Os03g16880	3.27998	0.0314735	1.71369	0.24462	up				0	5	1	0	DnaK family protein, putative, expressed
LOC_Os04g22900	3.26267	0.0312178	1.70605	0.2411	up				0	1	1	3	jasmonate-induced protein, putative, expressed
LOC_Os07g08420	3.24362	0.0188436	1.6976	0.111998	up			Y	0	1	0	2	bZIP transcription factor domain containing protein, expressed
LOC_Os01g65590	3.18287	0.0142249	1.67033	0.0465943	up				0	2	0	3	galactosyltransferase, putative, expressed
LOC_Os04g47110	3.18266	0.0371136	1.67023	0.277087	up				0	3	2	1	expressed protein
LOC_Os02g48140	3.16074	0.0244329	1.66026	0.171119	up	Y			1	3	5	2	hsp20/alpha crystallin family protein, putative, expressed
LOC_Os05g46040	3.15877	0.0191857	1.65936	0.118663	up		Y		1	1	0	6	protein phosphatase 2C, putative, expressed
LOC_Os01g22900	3.1555	0.0378187	1.65787	0.278311	up	Y	Y		0	1	0	4	neutral/alkaline invertase, putative, expressed
LOC_Os02g14840	3.12719	0.0342239	1.64487	0.253669	up				0	1	0	3	potassium channel KAT1, putative, expressed
LOC_Os03g37830	3.11919	0.0286459	1.64117	0.20922	up				3	2	0	4	potassium transporter, putative, expressed
LOC_Os12g05690	3.11073	0.0277857	1.63725	0.201405	up		Y		0	3	0	0	expressed protein
LOC_Os02g39930	3.0918	0.018632	1.62845	0.0937088	up		Y	Y	2	2	0	1	OsTIL-1 Temperature-induced lipocalin-1, expressed
LOC_Os07g40320	3.07818	0.0248496	1.62208	0.170443	up				0	2	1	1	vesicle transport protein GOT1B, putative, expressed
LOC_Os02g50110	3.07575	0.029416	1.62094	0.212763	up		Y		0	2	0	0	expressed protein
LOC_Os02g10120	3.07544	0.0410249	1.62079	0.29939	up				2	0	1	3	lipoxygenase, putative, expressed
LOC_Os01g09640	3.04096	0.0264736	1.60453	0.188158	up		Y	Y	2	3	1	0	Myb transcription factor, putative, expressed
LOC_Os03g09250	2.98507	0.0214683	1.57776	0.136875	up		Y		0	2	3	0	inositol-3-phosphate synthase, putative, expressed
LOC_Os02g06720	2.97797	0.0188436	1.57433	0.0983444	up	Y			0	2	0	3	WD domain containing protein, putative, expressed
LOC_Os02g44870	2.96971	0.0224579	1.57032	0.144187	up	Y	Y		0	2	1	1	dehydrin, putative, expressed
LOC_Os03g06080	2.96507	0.0483808	1.56806	0.340894	up		Y		0	2	1	0	heavy metal-associated domain containing protein, expressed
LOC_Os05g05040	2.90988	0.0482933	1.54096	0.333463	up				0	3	0	0	expressed protein
LOC_Os05g51130	2.90851	0.0194677	1.54028	0.115327	up		Y		1	2	1	3	mitochondrial chaperone BCS1, putative, expressed
LOC_Os12g29400	2.90364	0.0199945	1.53786	0.119621	up	Y	Y		1	1	1	1	GRAM domain containing protein, expressed
LOC_Os06g05470	2.90303	0.0208427	1.53756	0.128192	up		Y		0	3	1	0	expressed protein
LOC_Os06g28194	2.86152	0.030338	1.51678	0.20742	up	Y			1	0	0	3	expressed protein
LOC_Os06g12560	2.84783	0.0490902	1.50986	0.332561	up				0	3	0	0	zinc finger, C3HC4 type, domain containing protein, expressed
LOC_Os12g26960	2.84098	0.0460423	1.50639	0.310788	up				0	3	0	6	THION34 - Plant thionin family protein precursor, expressed
LOC_Os10g30410	2.80939	0.0250955	1.49026	0.158236	up	Y			1	4	1	2	cytochrome P450 71D7, putative, expressed
LOC_Os01g07530	2.80855	0.0252969	1.48983	0.159554	up		Y		0	0	1	0	uncharacterized glycosyltransferase, putative, expressed
LOC_Os09g28500	2.79104	0.0233831	1.4808	0.143036	up	Y	Y		0	5	1	1	EF hand family protein, putative, expressed
LOC_Os08g33890	2.78614	0.0361151	1.47827	0.237457	up				0	3	1	0	expressed protein
LOC_Os05g43460	2.7835	0.0211537	1.4769	0.126968	up				0	0	0	0	DUF567 domain containing protein, putative, expressed
LOC_Os03g42710	2.78127	0.0277946	1.47574	0.18257	up				0	3	0	3	WD-40 repeat family protein, putative, expressed
LOC_Os12g36750	2.77299	0.026454	1.47144	0.172208	up		Y		2	2	0	4	expressed protein
LOC_Os06g04480	2.76419	0.0237251	1.46686	0.144833	up				2	1	0	1	expressed protein
LOC_Os04g44530	2.76274	0.0220354	1.4661	0.130713	up				0	0	2	0	expressed protein
LOC_Os08g08500	2.7593	0.0281326	1.4643	0.183751	up				1	0	0	2	reductase, putative, expressed
LOC_Os10g25290	2.75307	0.0166365	1.46104	0.047471	up		Y		3	5	0	5	ZIM domain containing protein, putative, expressed
LOC_Os02g32590	2.75039	0.0227755	1.45964	0.136029	up	Y	Y		0	3	0	0	HSF-type DNA-binding domain containing protein, expressed
LOC_Os07g33280	2.74363	0.0255354	1.45608	0.159726	up		Y		1	3	1	2	expressed protein
LOC_Os05g39860	2.73196	0.0252969	1.44994	0.155057	up				0	0	0	0	expressed protein
LOC_Os04g31270	2.72859	0.018632	1.44816	0.0869397	up	Y			3	0	1	3	EMB1688, putative, expressed
LOC_Os10g37660	2.72425	0.0191857	1.44586	0.102139	up		Y		1	4	2	0	trehalase precursor, putative, expressed
LOC_Os05g50930	2.71433	0.0367357	1.4406	0.236586	up				0	5	1	3	RNA polymerase sigma factor, putative, expressed
LOC_Os05g46460	2.71335	0.0205749	1.44008	0.114884	up		Y		1	1	1	6	hydrolase, alpha/beta fold family domain containing protein, expressed
LOC_Os02g20700	2.69219	0.0434741	1.42878	0.276222	up				0	1	2	0	expressed protein
LOC_Os01g72370	2.68816	0.0194677	1.42662	0.104522	up	Y			0	2	1	0	helix-loop-helix DNA-binding domain containing protein, expressed
LOC_Os04g58030	2.67467	0.0281299	1.41936	0.177815	up		Y	Y	1	0	0	1	expressed protein
LOC_Os12g05210	2.65561	0.0427124	1.40904	0.269602	up	Y	Y	Y	1	6	0	2	expressed protein
LOC_Os07g05940	2.65508	0.0410605	1.40875	0.261216	up		Y		1	3	0	4	9-cis-epoxycarotenoid dioxygenase 1, chloroplast precursor, putative, expressed
LOC_Os11g45740	2.63349	0.0477456	1.39698	0.299674	up		Y		1	2	0	0	MYB family transcription factor, putative, expressed
LOC_Os05g02760	2.6232	0.0325567	1.39133	0.204965	up			Y	0	1	0	2	expressed protein
LOC_Os06g45570	2.61412	0.0210812	1.38632	0.118714	up		Y		2	1	1	0	VQ domain containing protein, putative, expressed
LOC_Os07g04990	2.61374	0.0208427	1.38612	0.114153	up				1	2	1	2	oxidoreductase, aldo/keto reductase family protein, putative, expressed
LOC_Os06g05420	2.61189	0.0166365	1.38509	0.0516746	up	Y	Y		3	3	0	0	expressed protein
LOC_Os01g19740	2.60231	0.036451	1.37979	0.224319	up				0	4	0	0	calvin cycle protein CP12, putative, expressed
LOC_Os01g01840	2.58943	0.0438571	1.37263	0.2663	up				1	3	0	2	helix-loop-helix DNA-binding domain containing protein, expressed
LOC_Os05g34830	2.57687	0.0190661	1.36562	0.0932184	up		Y		1	2	0	3	No apical meristem protein, putative, expressed
LOC_Os03g51010	2.57562	0.0352611	1.36492	0.214388	up	Y	Y		4	0	0	3	hydrolase, alpha/beta fold family domain containing protein, expressed
LOC_Os09g26780	2.57422	0.0227762	1.36413	0.128507	up				4	1	0	0	zinc-finger protein, putative, expressed
LOC_Os12g05200	2.57115	0.0226862	1.36241	0.126504	up	Y			2	3	1	0	DNA binding protein, putative, expressed
LOC_Os02g32520	2.54162	0.0420617	1.34575	0.254406	up	Y	Y		0	1	0	6	ERD1 protein, chloroplast precursor, putative, expressed
LOC_Os09g31130	2.53356	0.0405285	1.34116	0.243447	up		Y		2	2	0	2	citrate transporter, putative, expressed
LOC_Os10g33450	2.52969	0.0320599	1.33896	0.194244	up				1	3	1	0	expressed protein
LOC_Os01g20030	2.52244	0.0417068	1.33482	0.250465	up		Y		2	1	2	4	expressed protein
LOC_Os03g17790	2.51875	0.0244002	1.33271	0.136669	up		Y		1	3	1	2	OsRCI2-5 - Putative low temperature and salt responsive protein, expressed
LOC_Os04g58050	2.51613	0.0277857	1.33121	0.164441	up				0	0	7	5	expressed protein
LOC_Os08g09290	2.51152	0.0228292	1.32856	0.125512	up				1	1	0	1	expressed protein
LOC_Os01g56710	2.51114	0.018632	1.32834	0.0634374	up				0	0	2	4	OsFBDUF6 - F-box and DUF domain containing protein, expressed
LOC_Os01g32780	2.50823	0.049323	1.32667	0.294604	up	Y	Y		2	3	0	1	universal stress protein domain containing protein, putative, expressed
LOC_Os08g39560	2.49879	0.0281035	1.32123	0.164511	up	Y	Y		0	1	2	5	OTU-like cysteine protease family protein, putative, expressed
LOC_Os06g23980	2.48386	0.0404119	1.31258	0.236715	up				0	2	0	1	transcription factor, putative, expressed
LOC_Os03g56540	2.47692	0.0293219	1.30855	0.171341	up	Y	Y		2	2	1	1	heat shock protein DnaJ, putative, expressed
LOC_Os02g07160	2.45771	0.018632	1.29731	0.0695567	up		Y		0	0	1	0	glyoxalase family protein, putative, expressed
LOC_Os01g12520	2.43469	0.0256515	1.28374	0.145849	up		Y		0	2	0	1	mitochondrial carrier protein, putative, expressed
LOC_Os09g27950	2.43265	0.0233981	1.28253	0.124191	up		Y		0	1	3	1	galactosyltransferase, putative, expressed
LOC_Os01g72740	2.42605	0.0271485	1.27861	0.154634	up				1	1	0	3	cytochrome P450, putative, expressed
LOC_Os01g01610	2.4193	0.0309439	1.27459	0.178203	up	Y	Y		1	2	0	2	IscA-like iron-sulfur assembly protein, mitochondrial precursor, putative, expressed
LOC_Os02g42585	2.40715	0.0238923	1.26733	0.126298	up				1	0	1	1	AP2 domain containing protein, expressed
LOC_Os04g34250	2.3939	0.0255354	1.25936	0.141048	up				1	2	2	0	serine/threonine-protein kinase receptor precursor, putative, expressed
LOC_Os06g11900	2.3931	0.0199945	1.25888	0.0980218	up				2	2	0	3	expressed protein
LOC_Os08g37010	2.38672	0.018632	1.25503	0.0738973	up				0	1	0	2	gibberellin receptor GID1L2, putative, expressed
LOC_Os06g16370	2.38396	0.0286459	1.25336	0.159728	up		Y		0	4	1	2	CCT/B-box zinc finger protein, putative, expressed
LOC_Os04g43200	2.36697	0.018632	1.24304	0.0546664	up		Y		0	2	0	1	caleosin related protein, putative, expressed
LOC_Os01g64360	2.35346	0.0320478	1.23478	0.178661	up	Y	Y		1	1	1	4	MYB family transcription factor, putative, expressed
LOC_Os12g01530	2.34961	0.0206437	1.23242	0.0993039	up		Y		1	2	2	0	ferritin-1, chloroplast precursor, putative, expressed
LOC_Os05g38680	2.34556	0.0266007	1.22993	0.145353	up				0	3	0	0	plant-specific domain TIGR01589 family protein, expressed
LOC_Os07g10920	2.34537	0.037967	1.22982	0.207116	up				0	5	0	0	expressed protein
LOC_Os03g11910	2.34136	0.0244363	1.22735	0.126623	up	Y	Y		4	3	1	1	DnaK family protein, putative, expressed
LOC_Os01g68960	2.34091	0.0314735	1.22707	0.175165	up	Y			3	1	0	1	expressed protein
LOC_Os08g04500	2.33723	0.018632	1.2248	0.0631832	up				0	1	0	0	terpene synthase, putative, expressed
LOC_Os09g34020	2.33543	0.0361849	1.22369	0.197576	up				0	4	3	1	expressed protein
LOC_Os06g21330	2.33485	0.0306216	1.22333	0.168551	up	Y			0	3	0	0	ABB1 - Ankyrin repeat region with 2 Bric-a-Brac, Tramtrack, Broad Complex BTB domains, expressed
LOC_Os05g34510	2.33233	0.0259278	1.22177	0.140288	up	Y			1	5	0	0	expressed protein
LOC_Os04g01910	2.3316	0.0298884	1.22132	0.163227	up				1	1	1	2	legume lectins beta domain containing protein, putative, expressed
LOC_Os03g40260	2.32974	0.0188436	1.22017	0.0746595	up	Y			0	3	1	0	Regulator of chromosome condensation domain containing protein, expressed
LOC_Os05g03910	2.32142	0.03303	1.21501	0.181547	up	Y			2	3	2	1	RNA polymerase II-associated protein 3, putative, expressed
LOC_Os04g41640	2.32	0.0480944	1.21412	0.261825	up		Y		1	2	0	7	HEV2 - Hevein family protein precursor, expressed
LOC_Os06g18020	2.31486	0.024805	1.21092	0.126426	up				0	3	0	0	expressed protein
LOC_Os02g57840	2.31316	0.0298884	1.20986	0.160998	up		Y		1	1	0	3	remorin C-terminal domain containing protein, putative, expressed
LOC_Os02g52780	2.30817	0.0269897	1.20675	0.144697	up		Y		2	1	1	2	bZIP transcription factor, putative, expressed
LOC_Os01g72460	2.30405	0.0286458	1.20417	0.15323	up		Y		1	2	0	0	NADPH quinone oxidoreductase, putative, expressed
LOC_Os04g36750	2.29849	0.026454	1.20068	0.140106	up	Y	Y		0	1	0	0	hsp20/alpha crystallin family protein, putative, expressed
LOC_Os04g05010	2.29129	0.018632	1.19616	0.0613423	up	Y			1	6	0	9	CBS domain containing membrane protein, putative, expressed
LOC_Os05g49380	2.29111	0.0325612	1.19605	0.177021	up				0	5	1	0	OsDegp9 - Putative Deg protease homologue, expressed
LOC_Os05g31730	2.27494	0.0166365	1.18583	0.0457727	up				0	0	3	1	transporter, monovalent cation:proton antiporter-2 family, putative, expressed
LOC_Os09g09930	2.27433	0.0255354	1.18544	0.132699	up				1	0	0	2	heavy metal transport/detoxification protein, putative, expressed
LOC_Os07g42730	2.25974	0.0466057	1.17616	0.24552	up				1	4	1	3	EF hand family protein, expressed
LOC_Os01g57470	2.25904	0.0270244	1.17571	0.141351	up	Y	Y		0	1	2	0	EF hand family protein, putative, expressed
LOC_Os12g33120	2.25316	0.0210812	1.17195	0.100255	up				1	1	0	6	expressed protein
LOC_Os03g22790	2.25056	0.0408759	1.17028	0.214389	up		Y		1	2	0	6	beta-amylase, putative, expressed
LOC_Os02g32580	2.24759	0.040141	1.16838	0.208807	up		Y	Y	0	4	1	0	expressed protein
LOC_Os01g40630	2.23852	0.0259278	1.16254	0.133397	up				2	3	0	1	uncharacterized protein PA4923, putative, expressed
LOC_Os04g34150	2.23796	0.0381885	1.16218	0.197423	up	Y			0	1	0	4	expressed protein
LOC_Os01g65920	2.23446	0.0320478	1.15993	0.167955	up	Y			0	1	2	2	F-box/LRR-repeat protein 2, putative, expressed
LOC_Os04g34970	2.22801	0.0396862	1.15575	0.20234	up	Y			0	2	1	0	AP2 domain containing protein, expressed
LOC_Os07g01810	2.21505	0.0307933	1.14734	0.159306	up		Y		1	3	0	2	potassium channel protein, putative, expressed
LOC_Os11g36830	2.21488	0.0194677	1.14723	0.0858321	up				1	2	1	4	expressed protein
LOC_Os01g62970	2.21146	0.0210812	1.145	0.0977166	up	Y	Y		1	2	1	2	expressed protein
LOC_Os01g13570	2.20738	0.038182	1.14233	0.193867	up	Y			2	1	0	2	phosphoglycerate mutase, putative, expressed
LOC_Os10g09240	2.20367	0.018632	1.13991	0.0617031	up		Y		2	4	0	1	expressed protein
LOC_Os01g40280	2.20041	0.0358507	1.13777	0.18179	up		Y		0	1	0	0	integral membrane protein, putative, expressed
LOC_Os09g38320	2.19432	0.0367357	1.13377	0.185944	up		Y		2	1	0	3	phytoene synthase, chloroplast precursor, putative, expressed
LOC_Os01g57560	2.19209	0.0227762	1.13231	0.106109	up				0	3	2	0	serine/threonine-protein kinase receptor precursor, putative, expressed
LOC_Os04g46250	2.18844	0.0458583	1.1299	0.229513	up				1	1	1	2	AP2 domain containing protein, expressed
LOC_Os03g51640	2.18609	0.0285163	1.12835	0.14328	up				0	6	0	3	expressed protein
LOC_Os06g47930	2.17434	0.0256515	1.12058	0.126965	up				1	1	1	1	expressed protein
LOC_Os08g03610	2.17096	0.0410605	1.11833	0.20724	up		Y		2	0	2	7	LSD1 zinc finger domain containing protein, expressed
LOC_Os01g46970	2.16604	0.0187783	1.11506	0.0674914	up		Y		1	3	0	4	transcription factor, putative, expressed
LOC_Os11g28940	2.15759	0.026454	1.10942	0.12973	up				0	1	0	2	expressed protein
LOC_Os11g44800	2.15719	0.0184154	1.10915	0.0459241	up				0	2	1	2	expressed protein
LOC_Os01g61700	2.14761	0.022033	1.10273	0.098058	up				0	2	1	2	ATP-dependent Clp protease adaptor protein ClpS containing protein, expressed
LOC_Os12g12590	2.14742	0.0208427	1.1026	0.0925935	up				0	0	0	1	NADP-dependent oxidoreductase, putative, expressed
LOC_Os10g41980	2.14674	0.0439703	1.10215	0.215528	up				3	7	0	1	RALFL26 - Rapid ALkalinization Factor RALF family protein precursor, expressed
LOC_Os01g42860	2.14426	0.0302327	1.10048	0.149077	up		Y	Y	0	0	1	2	inhibitor I family protein, putative, expressed
LOC_Os03g17060	2.13801	0.0320478	1.09627	0.158725	up	Y			1	1	0	0	RNA recognition motif containing protein, putative, expressed
LOC_Os11g10470	2.128	0.0410605	1.0895	0.201943	up	Y			0	4	1	0	expressed protein
LOC_Os07g46420	2.12289	0.0477456	1.08603	0.232917	up				3	1	1	7	expressed protein
LOC_Os07g11300	2.12249	0.030338	1.08575	0.148044	up		Y		0	0	0	0	expressed protein
LOC_Os02g17500	2.11213	0.0199945	1.0787	0.0830183	up				0	1	2	0	transporter family protein, putative, expressed
LOC_Os02g42940	2.10705	0.0288138	1.07522	0.13781	up				0	2	0	0	MSP domain containing protein, expressed
LOC_Os04g34000	2.10142	0.0241774	1.07136	0.108311	up				5	4	1	1	digalactosyldiacylglycerol synthase, chloroplast precursor, putative, expressed
LOC_Os02g54254	2.09643	0.0360508	1.06794	0.171145	up		Y		0	1	0	0	saccharopine dehydrogenase, putative, expressed
LOC_Os11g10310	2.0873	0.0329997	1.06164	0.158448	up				1	4	1	0	receptor-like protein kinase 2 precursor, putative, expressed
LOC_Os09g25610	2.08315	0.0421108	1.05877	0.200341	up				1	1	1	0	class I glutamine amidotransferase, putative, expressed
LOC_Os08g31850	2.08195	0.0336989	1.05794	0.160714	up		Y		0	2	0	0	expressed protein
LOC_Os12g12260	2.07369	0.018632	1.0522	0.0627609	up				1	4	1	1	diacylglycerol kinase 1, putative, expressed
LOC_Os07g41160	2.06947	0.0474372	1.04926	0.222948	up		Y		0	4	0	1	protein of unknown function DUF1675 domain containing protein, expressed
LOC_Os01g21250	2.06474	0.0456774	1.04596	0.211867	up				1	2	0	1	late embryogenesis abundant protein, putative, expressed
LOC_Os06g21380	2.0618	0.0216159	1.04391	0.091263	up				1	6	0	0	OsCttP3 - Putative C-terminal processing peptidase homologue, expressed
LOC_Os09g38620	2.04761	0.0285163	1.03394	0.131283	up				1	1	1	2	NADPH reductase, putative, expressed
LOC_Os01g58140	2.04463	0.0431007	1.03184	0.198532	up				0	1	1	0	expressed protein
LOC_Os11g07980	2.04418	0.0425681	1.03153	0.196657	up				0	2	1	1	ion channel nompc, putative, expressed
LOC_Os12g01955	2.0396	0.04049	1.02829	0.185808	up				1	0	2	0	expressed protein
LOC_Os05g02770	2.03692	0.018632	1.02639	0.0614511	up		Y		0	2	0	0	glycine-rich cell wall structural protein precursor, putative, expressed
LOC_Os07g48630	2.03552	0.0441389	1.02539	0.202032	up		Y		0	4	0	0	ethylene-insensitive 3, putative, expressed
LOC_Os02g35460	2.03198	0.0449917	1.02288	0.204534	up				0	2	0	0	ZOS2-10 - C2H2 zinc finger protein, expressed
LOC_Os01g67040	2.02886	0.0490902	1.02067	0.225545	up				0	3	2	0	OsRhmbd5 - Putative Rhomboid homologue, expressed
LOC_Os11g42790	2.02774	0.0396712	1.01987	0.177951	up		Y		0	3	1	1	transporter, monovalent cation:proton antiporter-2 family, putative, expressed
LOC_Os03g34280	2.02426	0.0304645	1.01739	0.139742	up				0	1	0	2	expressed protein
LOC_Os02g53320	2.02365	0.0386008	1.01696	0.17448	up	Y	Y		0	5	1	1	universal stress protein domain containing protein, putative, expressed
LOC_Os10g08319	2.02309	0.0463199	1.01656	0.211024	up				0	3	0	3	cytochrome P450, putative, expressed
LOC_Os11g13710	2.01701	0.045122	1.01222	0.203147	up				0	2	2	0	expressed protein
LOC_Os03g22390	2.01357	0.0410136	1.00976	0.186159	up	Y			0	3	1	1	universal stress protein domain containing protein, putative, expressed
LOC_Os01g50616	2.00835	0.040594	1.00601	0.183013	up		Y		0	2	0	0	phosphatidylinositol transfer, putative, expressed
LOC_Os07g09710	2.00696	0.0439703	1.00501	0.196552	up				0	4	2	6	OsFBX220 - F-box domain containing protein, expressed
				Number of genes		57	96	10
				Percentage (%)d)		25*	42*	4
				Percentage of Oryza sativa all genes (%)		4	7	3
