# Supplementary material for: The Arabidopsis transcriptional regulator DPB3‐1 enhances heat stress tolerance without growth retardation in rice
Source: Plant Biotechnol J. 2016 Feb 3;14(8):1756–67. doi: 10.1111/pbi.12535 (PMC5067654; doi:10.1111/pbi.12535)
Supplement: Supplementary file 7 — Table S7 Down‐regulated gene in DPB3‐1‐overexpressing rice under the heat stress condition. [file PBI-14-1756-s003.xlsx]

## Sheet: DPB3-1ox(heat) VS VC(heat) DOWN
Table S7 Downregulated gene in DPB3-1-overexpressing rice under the heat stress condition.
a) Data on repressed genes by dehydration are based on microarray data (Maruyama et al., 2012).
b) The sequences of 1-kb promoters of each gene were obtained from Phytozome (Phytozome v10.1, http://www.phytozome.net/). The numbers of DRE (A/GCCGAC), CCAAT, HSE (GAAnnTTC; “n” means an arbitrary nucleotide) and ABRE (ACGTGG/T) on the 1-kb promoters are shown.
c) Description as given by the MSU 7.0 database.
d) There are no significant differences in comparison with entire Oryza sativa genome (Fisher’s exact test, P > 0.05).
MSU7_locus	Fold Change	Q-Value	Average (log2)	SD (log2)	Regulation	Repressed genes by heat	Repressed gens by dehydrationa)	DREb)	CCAATb)	HSEb)	ABREb)	Descriptionc)
LOC_Os07g03040	10.3105	0.0237251	-3.36604	0.332955	down			0	3	0	1	expressed protein
LOC_Os12g02210	10.2608	0.019775	-3.35907	0.254278	down			0	5	0	1	RING finger protein, putative, expressed
LOC_Os06g09980	9.00554	0.0208427	-3.17081	0.266147	down			0	1	1	0	expressed protein
LOC_Os10g09990	8.05492	0.0481956	-3.00987	0.650064	down			0	3	1	3	cytokinin-O-glucosyltransferase 3, putative, expressed
LOC_Os08g10310	7.69905	0.0371334	-2.94468	0.48884	down		Y	0	4	0	0	SHR5-receptor-like kinase, putative, expressed
LOC_Os04g30330	7.43059	0.0460423	-2.89348	0.597458	down			0	0	3	2	OsWAK59 - OsWAK receptor-like cytoplasmic kinase OsWAK-RLCK, expressed
LOC_Os05g08910	7.35539	0.0191857	-2.8788	0.202511	down			2	6	1	0	expressed protein
LOC_Os07g06834	6.79565	0.0415961	-2.76461	0.517123	down			0	2	2	0	expressed protein
LOC_Os04g29680	6.55018	0.0202002	-2.71153	0.2139	down		Y	0	2	0	0	OsWAK38 - OsWAK receptor-like protein kinase, expressed
LOC_Os03g31750	6.2678	0.0188436	-2.64796	0.167549	down			1	2	0	0	pyruvate, phosphate dikinase, chloroplast precursor, putative, expressed
LOC_Os07g37280	6.14922	0.0226862	-2.6204	0.243161	down			0	5	2	0	hypothetical protein
LOC_Os11g47500	5.87463	0.0191857	-2.5545	0.183116	down			0	0	1	0	glycosyl hydrolase, putative, expressed
LOC_Os03g60210	5.51965	0.0206437	-2.46458	0.199125	down			1	1	1	0	DUF567 domain containing protein, putative, expressed
LOC_Os07g43160	5.44316	0.0237057	-2.44445	0.238734	down			2	3	0	2	uncharacterized glycosyl hydrolase Rv2006/MT2062, putative, expressed
LOC_Os07g35750	5.29953	0.0223227	-2.40586	0.217346	down			0	0	0	1	TKL_IRAK_DUF26-ld.3 - DUF26 kinases have homology to DUF26 containing loci, expressed
LOC_Os05g39310	5.15389	0.0214909	-2.36566	0.205579	down			1	2	0	0	thiamine pyrophosphate enzyme, C-terminal TPP binding domain containing protein, expressed
LOC_Os08g10304	5.03067	0.0193331	-2.33075	0.167866	down			0	2	1	0	expressed protein
LOC_Os11g47510	4.90326	0.0368328	-2.29374	0.377973	down			0	2	0	1	glycosyl hydrolase, putative, expressed
LOC_Os03g16960	4.71746	0.0291423	-2.23801	0.288697	down			0	2	0	0	cysteine-rich repeat secretory protein 55 precursor, putative, expressed
LOC_Os01g10110	4.42482	0.0410136	-2.14562	0.39573	down			0	1	3	1	cytokinin dehydrogenase precursor, putative, expressed
LOC_Os01g19820	4.25967	0.0303041	-2.09074	0.284457	down			4	2	0	1	universal stress protein domain containing protein, putative, expressed
LOC_Os10g26940	4.1824	0.0227742	-2.06433	0.192154	down			0	1	2	0	BURP domain containing protein, expressed
LOC_Os12g09540	4.04234	0.0255561	-2.01519	0.226235	down			3	0	1	0	phosphoribosylamine--glycine ligase, putative, expressed
LOC_Os01g21120	4.01105	0.0216159	-2.00398	0.175034	down			2	0	1	1	AP2 domain containing protein, expressed
LOC_Os07g35740	3.94417	0.0282061	-1.97972	0.249223	down			0	2	1	1	TKL_IRAK_DUF26-ld.2 - DUF26 kinases have homology to DUF26 containing loci, expressed
LOC_Os04g09390	3.82105	0.0255354	-1.93397	0.213717	down			1	2	1	4	HEV3 - Hevein family protein precursor, expressed
LOC_Os01g06876	3.74766	0.0374895	-1.90599	0.318314	down			0	8	0	0	Cf-2, putative, expressed
LOC_Os10g39840	3.73502	0.022033	-1.90112	0.168616	down		Y	1	6	0	1	glycosyl hydrolases family 16, putative, expressed
LOC_Os01g56530	3.5296	0.019775	-1.8195	0.137602	down			0	3	0	0	DUF260 domain containing protein, putative, expressed
LOC_Os03g02300	3.50161	0.0142249	-1.80802	0.0485753	down		Y	1	2	0	5	expressed protein
LOC_Os05g29810	3.47952	0.0227762	-1.79889	0.169578	down			1	2	1	2	AP2 domain containing protein, expressed
LOC_Os08g03420	3.47672	0.0407602	-1.79773	0.328447	down			1	2	0	0	kelch repeat protein, putative, expressed
LOC_Os01g65830	3.38455	0.018632	-1.75896	0.0771114	down		Y	0	2	0	3	acyl-desaturase, chloroplast precursor, putative, expressed
LOC_Os02g56380	3.35844	0.0361849	-1.74779	0.282222	down	Y		2	4	1	0	OsWAK21 - OsWAK receptor-like cytoplasmic kinase OsWAK-RLCK, expressed
LOC_Os09g10010	3.3551	0.018632	-1.74635	0.0964945	down			0	4	2	1	expressed protein
LOC_Os04g24220	3.3047	0.0227762	-1.72452	0.161562	down			0	1	1	0	OsWAK32 - OsWAK receptor-like protein kinase, expressed
LOC_Os04g44150	3.30271	0.0417068	-1.72365	0.323588	down			0	2	0	4	gibberellin 2-beta-dioxygenase 7, putative, expressed
LOC_Os01g04540	3.28792	0.0325567	-1.71718	0.253814	down			0	1	1	2	serine/threonine-protein kinase At1g18390 precursor, putative, expressed
LOC_Os03g55770	3.28618	0.0350322	-1.71641	0.268662	down			0	3	0	1	expressed protein
LOC_Os05g39320	3.26567	0.0166365	-1.70738	0.0654041	down			0	4	0	1	thiamine pyrophosphate enzyme, C-terminal TPP binding domain containing protein, expressed
LOC_Os12g07680	3.25936	0.0255354	-1.70459	0.185317	down			1	3	2	0	RNase P subunit p30, putative, expressed
LOC_Os01g03890	3.24259	0.0188436	-1.69715	0.113729	down			0	1	3	0	DUF260 domain containing protein, putative, expressed
LOC_Os06g44300	3.23564	0.0244002	-1.69405	0.174034	down			0	0	1	1	WAX2, putative, expressed
LOC_Os02g37190	3.22993	0.0301954	-1.6915	0.228686	down			0	1	0	2	expressed protein
LOC_Os08g40690	3.21662	0.0365427	-1.68555	0.275466	down			0	1	0	0	glycosyl hydrolase, putative, expressed
LOC_Os02g17534	3.18729	0.0314397	-1.67233	0.238218	down			0	2	1	0	xyloglucan fucosyltransferase, putative, expressed
LOC_Os04g30060	3.11392	0.0312723	-1.63873	0.232488	down	Y		1	3	0	0	wall-associated receptor kinase-like 10 precursor, putative, expressed
LOC_Os03g08460	3.07744	0.018632	-1.62173	0.0862008	down			1	3	0	0	AP2 domain containing protein, expressed
LOC_Os04g34270	3.05847	0.026454	-1.61281	0.188113	down		Y	2	2	2	0	serine/threonine-protein kinase receptor precursor, putative, expressed
LOC_Os05g07300	3.03653	0.0190449	-1.60242	0.108319	down			0	6	0	1	serine/threonine-protein kinase receptor precursor, putative, expressed
LOC_Os11g15060	3.01777	0.035533	-1.59348	0.251239	down			0	1	1	0	SAM dependent carboxyl methyltransferase, putative, expressed
LOC_Os10g23050	3.01739	0.0184154	-1.5933	0.0657383	down			0	6	0	0	helix-loop-helix DNA-binding protein, putative, expressed
LOC_Os04g17660	3.0158	0.018632	-1.59254	0.0917768	down			1	1	1	0	rhodanese-like domain containing protein, putative, expressed
LOC_Os10g28350	2.96174	0.0380769	-1.56644	0.2652	down			0	1	3	0	1,2-dihydroxy-3-keto-5-methylthiopentene dioxygenase protein, putative, expressed
LOC_Os11g15040	2.95433	0.0365401	-1.56283	0.255089	down			0	2	1	0	S-adenosyl-L-methionine:benzoic acid/salicylic acid carboxyl methyltransferase, putative, expressed
LOC_Os11g47600	2.94437	0.0368388	-1.55796	0.257037	down			1	1	0	1	glycosyl hydrolase, putative, expressed
LOC_Os03g49550	2.94006	0.0206437	-1.55584	0.125687	down			0	6	1	1	glucosyltransferase, putative, expressed
LOC_Os09g10054	2.89259	0.028791	-1.53236	0.196235	down			0	2	0	0	disease resistance protein RPS2, putative, expressed
LOC_Os01g04570	2.8897	0.0293219	-1.53092	0.199724	down			1	0	0	0	Ser/Thr protein kinase, putative, expressed
LOC_Os11g39000	2.88767	0.0237251	-1.5299	0.150026	down			0	0	0	2	helix-loop-helix DNA-binding domain containing protein, expressed
LOC_Os04g29580	2.8683	0.018632	-1.5202	0.0892632	down			0	3	0	0	OsWAK37 - OsWAK short gene, expressed
LOC_Os02g02120	2.85526	0.0291423	-1.51362	0.1953	down			2	3	0	0	OsWAK11 - OsWAK receptor-like protein kinase, expressed
LOC_Os03g32499	2.85001	0.0398068	-1.51097	0.266703	down			1	2	1	0	expressed protein
LOC_Os01g11730	2.84611	0.0281035	-1.50899	0.188323	down		Y	0	1	1	0	GDSL-like lipase/acylhydrolase, putative, expressed
LOC_Os05g45020	2.82944	0.0308242	-1.50051	0.208704	down			1	1	0	3	zinc finger/CCCH transcription factor, putative, expressed
LOC_Os04g52780	2.81789	0.022033	-1.49462	0.132886	down			1	1	0	2	leucine-rich repeat receptor protein kinase EXS precursor, putative, expressed
LOC_Os11g04860	2.78491	0.0256515	-1.47763	0.168197	down			0	5	1	1	anthocyanin 5-O-glucosyltransferase, putative, expressed
LOC_Os02g04170	2.76085	0.0463616	-1.46511	0.305084	down			0	1	2	0	L-aspartate oxidase 1, putative, expressed
LOC_Os04g28250	2.75366	0.0188436	-1.46135	0.0908983	down			0	1	0	0	cysteine proteinase inhibitor precursor, putative, expressed
LOC_Os04g51030	2.73967	0.0198983	-1.454	0.110711	down			0	2	2	0	wall-associated kinase 1, putative, expressed
LOC_Os03g29930	2.73134	0.0325567	-1.44961	0.213187	down			1	0	0	2	expressed protein
LOC_Os03g45250	2.72674	0.0398068	-1.44718	0.256477	down			1	2	0	3	2-aminoethanethiol dioxygenase, putative, expressed
LOC_Os09g26840	2.71826	0.035533	-1.44269	0.227439	down			0	5	2	0	expressed protein
LOC_Os11g14480	2.71655	0.0277256	-1.44178	0.17681	down			1	2	0	1	expressed protein
LOC_Os04g51520	2.71498	0.0285163	-1.44094	0.182767	down	Y		0	1	0	0	glycosyl hydrolases family 16, putative, expressed
LOC_Os10g22520	2.69517	0.0384193	-1.43038	0.244573	down			0	4	0	0	cellulase, putative, expressed
LOC_Os07g35330	2.68814	0.0256515	-1.42661	0.162187	down			4	3	1	0	TKL_IRAK_DUF26-lc.13 - DUF26 kinases have homology to DUF26 containing loci, expressed
LOC_Os08g10150	2.67336	0.0266007	-1.41866	0.167031	down		Y	1	1	0	0	SHR5-receptor-like kinase, putative, expressed
LOC_Os08g02520	2.67177	0.0243927	-1.4178	0.144681	down		Y	0	6	0	0	OsSAUR31 - Auxin-responsive SAUR gene family member, expressed
LOC_Os01g02750	2.67092	0.0255354	-1.41734	0.155538	down	Y	Y	4	2	0	0	protein kinase domain containing protein, expressed
LOC_Os12g36430	2.64085	0.034708	-1.401	0.218293	down			0	2	3	0	expressed protein
LOC_Os04g51460	2.60467	0.0441389	-1.3811	0.271719	down			0	1	0	0	glycosyl hydrolases family 16, putative, expressed
LOC_Os02g52010	2.58164	0.0283472	-1.36829	0.172992	down			1	5	0	2	phosphate-induced protein 1 conserved region domain containing protein, expressed
LOC_Os04g44354	2.5617	0.0255354	-1.3571	0.151812	down		Y	1	0	0	0	UDP-glucoronosyl and UDP-glucosyl transferase domain containing protein, expressed
LOC_Os07g35400	2.55249	0.0240429	-1.35191	0.135146	down			1	0	1	1	expressed protein
LOC_Os09g11480	2.55007	0.0483787	-1.35054	0.292774	down			0	0	0	0	AP2 domain containing protein, expressed
LOC_Os01g04800	2.54375	0.0188436	-1.34696	0.0829055	down			0	1	0	1	B3 DNA binding domain containing protein, expressed
LOC_Os09g37500	2.53711	0.0418964	-1.34319	0.253237	down			0	3	0	0	OsSAUR55 - Auxin-responsive SAUR gene family member, expressed
LOC_Os10g03850	2.53365	0.0208427	-1.34122	0.11093	down			0	3	0	2	OsFBX352 - F-box domain containing protein, expressed
LOC_Os10g03760	2.53319	0.0188436	-1.34095	0.0868139	down			1	0	1	3	OsFBX350 - F-box domain containing protein, expressed
LOC_Os04g28780	2.52062	0.018632	-1.33378	0.0722399	down			0	1	1	1	serine/threonine-protein kinase receptor precursor, putative, expressed
LOC_Os03g19990	2.51404	0.0224579	-1.33001	0.122176	down		Y	0	0	0	0	WD40-like Beta Propeller Repeat family protein, expressed
LOC_Os11g07200	2.50733	0.0405285	-1.32615	0.240828	down			0	3	1	0	receptor protein kinase CLAVATA1 precursor, putative, expressed
LOC_Os08g39240	2.50689	0.0404119	-1.3259	0.238915	down			0	1	1	0	OsWAK76 - OsWAK receptor-like cytoplasmic kinase OsWAK-RLCK, expressed
LOC_Os07g48680	2.46103	0.0381885	-1.29926	0.220688	down			0	3	1	2	zinc finger, C3HC4 type domain containing protein, expressed
LOC_Os04g36770	2.45426	0.018632	-1.29529	0.0664695	down		Y	0	3	0	0	PME/invertase inhibitor, putative, expressed
LOC_Os04g30030	2.45229	0.0365401	-1.29413	0.211046	down			1	0	0	1	cysteine-rich receptor-like protein kinase 12 precursor, putative, expressed
LOC_Os11g10480	2.44379	0.0241774	-1.28912	0.129594	down			1	1	0	2	dehydrogenase, putative, expressed
LOC_Os09g03810	2.41746	0.0403784	-1.27349	0.22908	down			0	3	0	1	expressed protein
LOC_Os01g49320	2.4146	0.0166365	-1.27179	0.0474422	down			0	0	1	1	glycosyl hydrolase, putative, expressed
LOC_Os03g03034	2.40912	0.0361151	-1.26851	0.204307	down			0	2	0	0	flavonol synthase/flavanone 3-hydroxylase, putative, expressed
LOC_Os01g46720	2.39244	0.0298884	-1.25848	0.167341	down			3	2	0	0	expressed protein
LOC_Os04g08740	2.39214	0.03506	-1.2583	0.197112	down			1	1	1	0	ethylene receptor, putative, expressed
LOC_Os07g03770	2.38775	0.0381885	-1.25565	0.213605	down			0	2	0	2	Homeobox domain containing protein, expressed
LOC_Os03g25400	2.371	0.0292758	-1.2455	0.162097	down			1	0	0	2	kinase, putative, expressed
LOC_Os01g04750	2.36927	0.0237251	-1.24444	0.121919	down			0	4	1	0	B3 DNA binding domain containing protein, expressed
LOC_Os01g38580	2.36492	0.0166365	-1.24179	0.042041	down			2	4	0	0	beta,beta-carotene 9,10-dioxygenase, putative, expressed
LOC_Os02g39620	2.36223	0.0206605	-1.24015	0.100387	down			0	0	0	1	ATOZI1, putative, expressed
LOC_Os01g48910	2.34735	0.0493283	-1.23103	0.27419	down			0	1	0	0	AMP-binding enzyme, putative, expressed
LOC_Os06g36450	2.34351	0.0394914	-1.22867	0.213572	down		Y	0	1	1	1	ferroportin1 domain containing protein, expressed
LOC_Os01g09460	2.34115	0.0490902	-1.22722	0.269963	down			0	6	0	1	hexokinase, putative, expressed
LOC_Os03g15360	2.30954	0.0214193	-1.20761	0.104539	down			0	1	0	0	nmrA-like family domain containing protein, expressed
LOC_Os11g45710	2.29617	0.0227762	-1.19923	0.112927	down			0	2	1	3	Os11bglu36 SFR2 homologue, expressed
LOC_Os03g59440	2.29006	0.0188436	-1.19538	0.0770468	down	Y		0	5	0	0	dirigent, putative, expressed
LOC_Os12g40180	2.28581	0.0390885	-1.19271	0.206199	down			2	2	3	1	expressed protein
LOC_Os02g32610	2.28086	0.0188436	-1.18958	0.0792741	down			0	2	0	1	protein kinase domain containing protein, expressed
LOC_Os06g19070	2.27617	0.0255354	-1.18661	0.132587	down			1	4	0	1	cytochrome P450, putative, expressed
LOC_Os12g25490	2.26743	0.039375	-1.18106	0.204892	down	Y	Y	0	4	1	0	O-methyltransferase, putative, expressed
LOC_Os11g47610	2.2639	0.0425978	-1.17881	0.224996	down			2	1	0	1	glycosyl hydrolase, putative, expressed
LOC_Os01g47070	2.26229	0.0270244	-1.17778	0.141708	down			0	1	1	0	glycosyl hydrolase, putative, expressed
LOC_Os04g29770	2.25813	0.0184154	-1.17513	0.0495128	down			1	4	1	0	wall-associated receptor kinase-like 3 precursor, putative, expressed
LOC_Os03g30740	2.24101	0.0378187	-1.16415	0.19549	down			0	2	0	1	expressed protein
LOC_Os02g56860	2.23221	0.0258317	-1.15848	0.132375	down			0	3	2	1	3-ketoacyl-CoA synthase, putative, expressed
LOC_Os07g35560	2.22817	0.0367357	-1.15586	0.189969	down			0	0	0	2	glucan endo-1,3-beta-glucosidase precursor, putative, expressed
LOC_Os07g10410	2.22655	0.0431855	-1.15481	0.222609	down			0	1	0	0	AP2 domain containing protein, expressed
LOC_Os11g47560	2.22336	0.0425978	-1.15274	0.219995	down			0	0	0	1	glycosyl hydrolase, putative, expressed
LOC_Os11g10290	2.21367	0.0188436	-1.14644	0.0715136	down			0	3	0	0	S-domain receptor-like protein kinase, putative, expressed
LOC_Os03g63970	2.21154	0.0270731	-1.14505	0.138122	down			1	1	0	1	gibberellin 20 oxidase 1, putative, expressed
LOC_Os10g36500	2.20601	0.0223227	-1.14144	0.103309	down		Y	0	1	0	0	invertase/pectin methylesterase inhibitor family protein, putative, expressed
LOC_Os10g38780	2.20273	0.0293219	-1.13929	0.149114	down			0	4	1	4	glutathione S-transferase, putative, expressed
LOC_Os01g53430	2.1965	0.0441249	-1.13521	0.222691	down			0	0	0	1	anthocyanidin 5,3-O-glucosyltransferase, putative, expressed
LOC_Os06g20920	2.19086	0.0309525	-1.1315	0.158445	down		Y	1	2	0	0	SAM dependent carboxyl methyltransferase, putative, expressed
LOC_Os04g21130	2.18515	0.042751	-1.12773	0.216191	down			2	0	0	0	F-box protein PP2-B1, putative, expressed
LOC_Os01g12790	2.17354	0.0414745	-1.12005	0.20891	down			0	4	0	0	receptor protein kinase, putative, expressed
LOC_Os03g03810	2.1487	0.0229579	-1.10346	0.104659	down			1	2	1	4	DEF8 - Defensin and Defensin-like DEFL family, expressed
LOC_Os08g13570	2.14166	0.0188436	-1.09873	0.072683	down			0	3	0	1	exo70 exocyst complex subunit family protein, putative, expressed
LOC_Os04g56910	2.14096	0.030338	-1.09826	0.14989	down			0	3	2	2	transferase family protein, putative, expressed
LOC_Os09g17329	2.12696	0.0166365	-1.08879	0.0385487	down			0	2	1	0	expressed protein
LOC_Os02g43360	2.10903	0.022033	-1.07658	0.0956843	down			0	2	1	1	cytochrome b5-like Heme/Steroid binding domain containing protein, expressed
LOC_Os07g34720	2.10817	0.0303997	-1.07599	0.147586	down			0	4	1	1	harpin-induced protein 1 domain containing protein, expressed
LOC_Os06g48020	2.09407	0.0332171	-1.06631	0.160512	down			1	3	0	1	peroxidase precursor, putative, expressed
LOC_Os10g08026	2.09256	0.044268	-1.06527	0.2104	down			0	2	1	0	lecithin:cholesterol acyltransferase, putative, expressed
LOC_Os02g03570	2.08775	0.0407484	-1.06195	0.193853	down			1	1	1	0	hsp20/alpha crystallin family protein, putative, expressed
LOC_Os03g25010	2.08092	0.0320599	-1.05722	0.153373	down			0	1	1	0	GDSL-like lipase/acylhydrolase, putative, expressed
LOC_Os11g12320	2.07154	0.0255354	-1.0507	0.117746	down			1	1	0	0	disease resistance protein RPM1, putative, expressed
LOC_Os08g04210	2.07135	0.0396862	-1.05057	0.183959	down			0	5	0	1	cysteine-rich repeat secretory protein 55 precursor, putative, expressed
LOC_Os06g40360	2.06917	0.0490902	-1.04905	0.231051	down			1	3	1	0	OsFBL30 - F-box domain and LRR containing protein, expressed
LOC_Os02g49720	2.06896	0.0453957	-1.04891	0.211333	down			1	0	0	0	aldehyde dehydrogenase, putative, expressed
LOC_Os06g40818	2.06525	0.0398068	-1.04632	0.184398	down	Y	Y	0	1	2	0	aspartic proteinase, putative, expressed
LOC_Os06g35480	2.04976	0.0291471	-1.03545	0.133859	down		Y	0	1	0	0	peroxidase precursor, putative, expressed
LOC_Os01g16140	2.04643	0.0293219	-1.03311	0.135006	down		Y	1	1	0	1	expressed protein
LOC_Os06g11660	2.04028	0.0325567	-1.02877	0.150895	down			0	2	1	1	phosphate-induced protein 1 conserved region domain containing protein, expressed
LOC_Os01g52514	2.04016	0.0241774	-1.02868	0.104051	down			1	3	0	0	B3 DNA binding domain containing protein, expressed
LOC_Os01g11620	2.02445	0.0427373	-1.01753	0.194858	down		Y	0	3	0	1	GDSL-like lipase/acylhydrolase, putative, expressed
LOC_Os04g55420	2.02428	0.0255354	-1.01741	0.113482	down			0	1	3	0	leucine-rich repeat family protein, putative, expressed
LOC_Os10g11980	2.0241	0.0199945	-1.01728	0.0785992	down		Y	2	2	2	0	transferase family protein, putative, expressed
LOC_Os05g10310	2.02291	0.0472929	-1.01643	0.215064	down			0	1	0	0	acid phosphatase, putative, expressed
LOC_Os05g31890	2.02154	0.0399496	-1.01545	0.180798	down			2	1	1	0	aspartyl protease family protein, putative, expressed
LOC_Os01g21590	2.01919	0.0344987	-1.01377	0.157173	down		Y	1	1	1	0	homeodomain, putative, expressed
LOC_Os02g28200	2.01904	0.0252969	-1.01367	0.108775	down			1	2	1	2	transferase family protein, putative, expressed
LOC_Os06g13560	2.01443	0.030338	-1.01037	0.138421	down	Y		1	3	0	0	SAM dependent carboxyl methyltransferase, putative, expressed
				Number of genes		8	23
				Percentage (%)d)		5	14
				Percentage of Oryza sativa all genes (%)		4	9
